# Supplementary material for: Development of a simple and versatile in vitro method for production, stimulation, and analysis of bioengineered muscle
Source: PLoS One. 2022 Aug 11;17(8):e0272610. doi: 10.1371/journal.pone.0272610 (PMC9371355; doi:10.1371/journal.pone.0272610)
Supplement: S1 Dataset — Used to generate contraction graph in Fig 1C. (XLSX) [file pone.0272610.s004.xlsx]

## Sheet: CONTRACTION
	Contraction and speed of contraction of AB1079 stimulated electrically at t=10s
	Time (ms)	Contraction (AU)	Speed of contraction (AU)
	0	77.8685	52.674
	25	78.1703	52.7198
	50	83.1999	52.3414
	75	83.8304	52.8966
	100	81.6948	52.1373
	125	77.3043	53.1427
	150	81.9506	52.1621
	175	84.8367	53.087
	200	80.6909	52.1833
	225	77.1727	52.4583
	250	79.1863	52.4795
	275	83.5627	53.7074
	300	82.1374	52.3547
	325	73.9811	52.3822
	350	80.2765	52.7161
	375	78.829	52.5014
	400	76.2741	52.1548
	425	72.4836	52.855
	450	77.4721	52.257
	475	78.4375	52.5525
	500	76.7318	52.7511
	525	75.6688	52.4323
	550	83.0294	52.5943
	575	78.5178	52.3538
	600	77.1805	52.6738
	625	78.8004	52.3151
	650	83.3832	53.1624
	675	78.9178	52.6247
	700	76.0018	52.5996
	725	76.0273	52.3657
	750	81.4941	52.8985
	775	73.6638	53.1867
	800	75.1654	53.5286
	825	76.7826	51.9489
	850	79.1953	52.1755
	875	77.1477	52.7125
	900	75.0336	52.7494
	925	72.8591	52.5906
	950	80.8708	53.2998
	975	74.289	52.3582
	1000	72.7844	52.8521
	1025	73.718	52.4569
	1050	78.6761	52.9318
	1075	70.9627	52.5678
	1100	72.6915	52.9982
	1125	75.2608	52.166
	1150	78.1579	52.4
	1175	71.8844	53.0045
	1200	76.5008	52.0432
	1225	78.7879	53.4216
	1250	76.4884	52.1989
	1275	70.8982	52.2983
	1300	76.7026	52.5819
	1325	74.6151	52.9282
	1350	71.5364	52.5641
	1375	68.4406	52.4761
	1400	76.2607	52.8377
	1425	71.9938	52.6376
	1450	70.4763	53.2565
	1475	72.2041	52.2487
	1500	77.8741	52.3085
	1525	72.836	52.5498
	1550	74.7005	52.6152
	1575	77.5761	52.5172
	1600	79.1452	52.8611
	1625	71.7543	52.1899
	1650	74.9205	52.5607
	1675	76.2513	52.8185
	1700	73.7856	52.4445
	1725	69.2181	52.9197
	1750	75.9123	52.3299
	1775	75.1608	52.7592
	1800	72.8963	52.8312
	1825	70.5347	52.506
	1850	78.6532	52.8859
	1875	74.6431	52.2796
	1900	71.9933	52.8547
	1925	73.7537	52.4873
	1950	78.2748	53.3603
	1975	71.9544	52.3834
	2000	69.89	52.5899
	2025	72.6494	52.6794
	2050	74.3902	52.4545
	2075	68.1235	53.3372
	2100	72.0468	52.55
	2125	75.8768	52.6154
	2150	75.5577	52.1663
	2175	70.5349	53.0191
	2200	76.6338	52.623
	2225	77.0372	53.7278
	2250	71.7591	52.1113
	2275	68.8107	52.2215
	2300	72.9048	53.1419
	2325	70.5539	52.2463
	2350	66.3487	53.4138
	2375	67.9965	52.4421
	2400	74.1368	52.5131
	2425	70.7745	52.7093
	2450	69.9946	52.9304
	2475	74.6236	52.2974
	2500	76.2136	52.9168
	2525	70.7127	52.115
	2550	71.2455	52.6018
	2575	73.9228	53.3054
	2600	71.2061	52.3083
	2625	66.0934	52.8241
	2650	70.1602	52.436
	2675	72.2956	52.5717
	2700	68.1733	52.5675
	2725	67.0919	52.8341
	2750	72.3972	52.6026
	2775	71.8095	52.739
	2800	67.4593	52.4851
	2825	67.6198	52.5342
	2850	72.8761	53.1402
	2875	68.2186	52.194
	2900	65.4312	52.6522
	2925	68.3511	52.4002
	2950	70.7854	52.7828
	2975	65.6894	52.578
	3000	66.0826	52.9087
	3025	70.0293	52.6989
	3050	70.6667	52.55
	3075	64.9382	53.1886
	3100	68.9501	52.5259
	3125	71.1684	52.451
	3150	69.504	52.3689
	3175	66.2215	52.4151
	3200	71.5502	52.898
	3225	69.7822	52.9647
	3250	65.4496	52.0486
	3275	63.9959	52.7828
	3300	68.8204	52.9603
	3325	65.7103	52.594
	3350	63.0146	52.8832
	3375	65.3178	52.2609
	3400	69.0746	52.6855
	3425	63.9711	52.6062
	3450	64.1841	52.9975
	3475	68.4272	52.612
	3500	69.7295	53.0481
	3525	63.5528	52.3599
	3550	66.2205	52.7117
	3575	67.4134	53.6597
	3600	64.722	52.2623
	3625	59.9412	52.8346
	3650	64.616	52.2368
	3675	64.8368	52.5245
	3700	62.8239	53.1013
	3725	62.098	52.915
	3750	68.624	52.6485
	3775	66.0323	52.524
	3800	64.0749	52.4231
	3825	64.6423	52.5442
	3850	68.4209	53.5009
	3875	62.0997	52.1145
	3900	60.9825	52.3944
	3925	62.6542	52.704
	3950	64.1058	52.6877
	3975	58.235	53.1799
	4000	60.8857	52.6225
	4025	64.0265	52.5632
	4050	63.5479	52.1721
	4075	59.894	52.7679
	4100	62.2627	52.1454
	4125	65.2089	53.7635
	4150	62.975	52.1524
	4175	58.1008	52.2981
	4200	62.1199	53.0773
	4225	60.1248	52.9216
	4250	57.6056	52.3822
	4275	56.3527	52.6806
	4300	61.1083	52.282
	4325	58.5502	52.4793
	4350	57.8517	53.4746
	4375	59.3605	51.9958
	4400	64.4779	52.614
	4425	59.5755	52.1867
	4450	60.5163	52.3723
	4475	61.2629	53.3752
	4500	61.4079	52.9605
	4525	55.9016	52.1116
	4550	57.4753	52.3905
	4575	58.2489	52.7059
	4600	57.1341	52.8693
	4625	54.6521	54.2188
	4650	60.4492	52.0238
	4675	60.9402	53.0218
	4700	58.5122	52.3453
	4725	57.0558	52.5736
	4750	61.9886	53.4719
	4775	58.7659	52.3214
	4800	56.2328	52.6809
	4825	56.6436	52.1247
	4850	59.4621	52.6553
	4875	57.3761	52.1473
	4900	55.666	52.9712
	4925	56.4143	52.1821
	4950	60.6063	52.4275
	4975	57.5932	52.5272
	5000	57.1377	53.1784
	5025	60.0944	52.5157
	5050	61.9366	52.8365
	5075	56.8274	51.9929
	5100	57.986	52.2555
	5125	58.379	53.4199
	5150	57.202	52.1094
	5175	54.0113	53.147
	5200	57.0655	52.157
	5225	57.9704	52.5629
	5250	56.6285	53.0087
	5275	55.7934	52.7874
	5300	60.761	52.4542
	5325	59.0271	52.4761
	5350	57.1553	52.105
	5375	57.2871	52.5043
	5400	60.8121	54.0729
	5425	56.3734	52.194
	5450	54.7419	52.5063
	5475	55.6305	52.2594
	5500	57.0587	52.2762
	5525	54.2132	53.5281
	5550	55.5157	52.775
	5575	58.2844	52.4221
	5600	58.4281	52.3297
	5625	55.1986	52.3871
	5650	57.5952	52.6203
	5675	57.9629	53.5237
	5700	55.5874	52.2266
	5725	53.4549	52.237
	5750	55.6032	53.1184
	5775	54.6436	52.2757
	5800	52.9491	53.3671
	5825	53.498	52.6137
	5850	56.334	52.1624
	5875	54.9792	52.4768
	5900	54.2448	52.8015
	5925	55.9281	52.5437
	5950	57.9225	52.7035
	5975	54.6609	52.0262
	6000	54.4196	51.8796
	6025	54.8348	51.4854
	6050	54.6808	53.0666
	6075	54.1789	51.9822
	6100	52.541	51.72
	6125	52.8905	51.7628
	6150	52.9102	52.7027
	6175	53.0831	51.9545
	6200	55.6497	52.3895
	6225	54.5578	51.6259
	6250	53.3917	52.5238
	6275	55.361	52.2835
	6300	53.1531	51.9525
	6325	53.891	51.5359
	6350	53.1599	52.2854
	6375	53.792	51.739
	6400	53.8654	51.5853
	6425	53.1388	52.1242
	6450	53.5366	52.0885
	6475	52.0308	52.4165
	6500	53.0247	52.6947
	6525	53.8713	53.2587
	6550	52.2665	52.0943
	6575	51.9591	52.5371
	6600	52.63	52.4892
	6625	52.998	52.6446
	6650	51.8107	53.0867
	6675	52.1035	52.4262
	6700	53.2981	52.6016
	6725	52.534	51.8988
	6750	51.7507	51.8638
	6775	51.9413	52.1113
	6800	52.1206	52.6821
	6825	52.924	53.388
	6850	52.2558	52.461
	6875	51.8061	53.0186
	6900	52.0391	52.1638
	6925	52.793	52.3392
	6950	52.1969	51.8479
	6975	52.0561	52.3657
	7000	52.5291	52.034
	7025	51.7057	52.8153
	7050	51.9365	52.2687
	7075	52.8608	52.6582
	7100	52.5201	52.2638
	7125	51.7441	52.3015
	7150	52.1894	52.4124
	7175	52.8149	52.6653
	7200	51.9241	52.4603
	7225	51.8117	52.356
	7250	52.5729	52.7108
	7275	52.6081	52.0972
	7300	51.9153	53.0096
	7325	52.1493	51.9622
	7350	53.2453	52.8302
	7375	52.3234	52.328
	7400	51.8229	52.6993
	7425	52.6765	52.5984
	7450	53.0858	52.7587
	7475	52.0316	52.1128
	7500	51.8788	52.3263
	7525	52.8046	52.8518
	7550	52.7249	52.1663
	7575	52.8513	53.4077
	7600	52.4338	52.0396
	7625	53.1179	52.2845
	7650	52.6488	52.8798
	7675	52.2747	52.4722
	7700	53.8489	52.6923
	7725	53.5765	52.6733
	7750	52.2118	52.24
	7775	52.525	52.6541
	7800	53.239	53.4022
	7825	53.1069	52.1806
	7850	52.5612	52.5807
	7875	52.853	52.2874
	7900	53.1213	52.2891
	7925	53.0668	53.4165
	7950	52.2049	52.2584
	7975	53.3241	52.5585
	8000	53.2584	52.078
	8025	52.311	52.1461
	8050	52.7346	52.6043
	8075	53.1052	53.0345
	8100	52.6446	51.9005
	8125	52.9727	52.481
	8150	52.7925	52.4357
	8175	53.6942	52.5384
	8200	52.8715	53.4056
	8225	53.1337	52.6347
	8250	53.2361	52.3878
	8275	53.2584	52.5055
	8300	52.2351	52.3776
	8325	52.9214	52.7759
	8350	53.256	53.5906
	8375	52.935	51.8762
	8400	52.8757	52.6444
	8425	53.1612	52.8078
	8450	53.2631	52.176
	8475	54.4892	53.1016
	8500	52.6728	52.1395
	8525	53.1933	52.5953
	8550	53.2178	52.4717
	8575	53.0062	52.668
	8600	52.668	52.5641
	8625	53.2037	52.6492
	8650	52.9231	51.9248
	8675	53.2886	52.2957
	8700	52.8107	53.1901
	8725	54.3802	52.2976
	8750	54.2618	52.5911
	8775	53.8567	52.2599
	8800	53.3037	52.3443
	8825	54.2706	53.192
	8850	53.0267	52.6755
	8875	52.926	52.7164
	8900	53.131	52.6334
	8925	53.611	51.8866
	8950	52.8698	52.9858
	8975	53.675	53.5267
	9000	55.1127	52.2392
	9025	56.505	53.2217
	9050	54.0133	52.1463
	9075	54.6001	52.5646
	9100	54.7548	53.3484
	9125	54.4632	52.7426
	9150	53.0811	52.7302
	9175	53.9002	52.3543
	9200	53.6551	52.5746
	9225	53.5641	52.7387
	9250	53.6512	53.775
	9275	55.6718	51.9625
	9300	55.5782	52.399
	9325	54.872	52.1485
	9350	54.8812	52.0109
	9375	57.0436	53.4019
	9400	54.229	56.0089
	9425	54.1531	56.6433
	9450	58.8349	52.2288
	9475	59.4451	52.5281
	9500	58.1983	52.6456
	9525	58.4274	53.121
	9550	59.8179	52.087
	9575	60.289	52.3124
	9600	58.2778	52.6325
	9625	60.0302	52.0872
	9650	60.5837	52.6356
	9675	59.9047	52.228
	9700	58.8831	65.6943
	9725	60.4069	258.5
	9750	66.767	414.963
	9775	248.121	372.48
	9800	438.203	315.536
	9825	566.97	398.646
	9850	694.004	425.189
	9875	884.168	327.818
	9900	1015.9	262.249
	9925	1097.56	212.102
	9950	1157.55	157.446
	9975	1192.66	125.34
	10000	1213.25	113.465
	10025	1227.36	89.8622
	10050	1238.69	68.7558
	10075	1242.39	64.8852
	10100	1244.67	60.2216
	10125	1246.58	53.8696
	10150	1247.99	54.1563
	10175	1246.48	52.8701
	10200	1245.25	53.6303
	10225	1244.98	63.054
	10250	1242.91	64.3679
	10275	1237.64	60.6185
	10300	1235.01	69.4423
	10325	1230.89	77.2495
	10350	1224.17	70.6599
	10375	1215.2	69.4321
	10400	1210.46	81.9594
	10425	1201.16	85.5563
	10450	1188.19	76.2834
	10475	1175.51	81.0231
	10500	1166.97	93.6734
	10525	1149.34	87.0381
	10550	1131.58	80.1595
	10575	1116.53	91.3697
	10600	1102.05	96.6744
	10625	1077.51	85.0678
	10650	1057.34	80.7369
	10675	1040.18	93.4978
	10700	1021.97	91.2715
	10725	993.119	80.0999
	10750	975.819	86.5442
	10775	955.201	94.5659
	10800	931.132	57.9371
	10825	902.232	264.745
	10850	915.442	420.748
	10875	1067.69	333.905
	10900	1169.17	250.866
	10925	1217.39	181.453
	10950	1240.09	120.162
	10975	1245.38	92.1136
	11000	1244.97	77.6343
	11025	1243.26	58.8459
	11050	1241.6	52.9571
	11075	1240.36	52.7905
	11100	1239.06	53.5276
	11125	1239.4	63.537
	11150	1240.04	70.7399
	11175	1240.34	67.5172
	11200	1239.95	74.8415
	11225	1239.67	87.6436
	11250	1237.69	83.9992
	11275	1232.79	78.3865
	11300	1229.5	88.9417
	11325	1223.99	96.9783
	11350	1214.25	91.7432
	11375	1202.81	91.3799
	11400	1193.35	103.562
	11425	1179.13	107.014
	11450	1160.3	97.4727
	11475	1141.16	102.32
	11500	1125.38	112.584
	11525	1100	101.754
	11550	1074.82	91.0616
	11575	1053.99	97.0165
	11600	1034.91	103.035
	11625	1007.18	92.0044
	11650	981.571	86.935
	11675	961.597	100.288
	11700	938.941	101.264
	11725	905.84	94.4686
	11750	881.207	91.6379
	11775	853.113	95.7838
	11800	829.82	55.2158
	11825	795.941	290.602
	11850	820.082	433.724
	11875	993.978	336.157
	11900	1109.59	254.434
	11925	1172.73	189.871
	11950	1210.25	124.082
	11975	1225.84	87.7314
	12000	1231.42	71.6431
	12025	1233.82	56.363
	12050	1235.56	53.29
	12075	1234.55	55.8637
	12100	1232.44	56.6001
	12125	1231.46	67.99
	12150	1230.08	79.4049
	12175	1224.57	76.7231
	12200	1218.61	81.1174
	12225	1213.34	93.7296
	12250	1204.56	97.1474
	12275	1191.51	92.1927
	12300	1178.28	97.6931
	12325	1165.68	112.251
	12350	1146.62	106.832
	12375	1122.83	95.8789
	12400	1104.4	107.923
	12425	1084.53	114.44
	12450	1055.07	102.391
	12475	1028.68	97.0338
	12500	1006.06	105.572
	12525	980.997	106.168
	12550	949.423	91.7077
	12575	923.147	91.1547
	12600	901.95	103.038
	12625	874.381	96.2485
	12650	841.251	85.1536
	12675	818.93	91.5718
	12700	795.064	100.271
	12725	765.147	96.0027
	12750	733.322	93.4249
	12775	706.477	81.8969
	12800	675.486	135.407
	12825	659.932	383.225
	12850	767.283	407.7
	12875	943.991	312.128
	12900	1052.4	233.535
	12925	1126.62	155.903
	12950	1164.67	110.877
	12975	1185.38	87.5461
	13000	1197.58	62.0032
	13025	1206.75	52.7127
	13050	1205.75	54.1164
	13075	1203.85	56.6835
	13100	1201.33	70.8423
	13125	1196.99	84.6269
	13150	1185.2	92.0988
	13175	1172.8	104.855
	13200	1156.16	105.965
	13225	1135.33	107.005
	13250	1115.09	98.7959
	13275	1090.96	109.293
	13300	1073.47	124.972
	13325	1039.67	121.809
	13350	1010.25	129.941
	13375	974.616	111.533
	13400	936.437	98.9394
	13425	912.034	107.522
	13450	881.537	102.776
	13475	848.349	86.5641
	13500	821.052	94.5007
	13525	800.858	98.9525
	13550	765.064	86.2064
	13575	740.069	81.6627
	13600	715.688	91.8493
	13625	694.19	92.627
	13650	659.208	76.5686
	13675	636.945	75.43
	13700	617.161	86.148
	13725	595.866	75.8809
	13750	564.244	55.6244
	13775	553.974	246.979
	13800	557.615	431.849
	13825	739.048	370.711
	13850	894.117	275.092
	13875	1003.91	184.83
	13900	1065.74	127.981
	13925	1101.73	100.762
	13950	1123.91	68.9887
	13975	1141.78	52.64
	14000	1142.88	53.4163
	14025	1141.8	55.0831
	14050	1138.89	68.1743
	14075	1133.16	80.6775
	14100	1117.34	78.4147
	14125	1102.73	83.8637
	14150	1088.53	104.749
	14175	1068.52	105.961
	14200	1038.16	98.9479
	14225	1016.22	109.937
	14250	989.055	119.139
	14275	956.519	108.076
	14300	920.326	99.1563
	14325	895.28	108.046
	14350	864.353	107.055
	14375	830.073	89.6076
	14400	798.952	90.5149
	14425	778.974	99.8265
	14450	745.838	89.9286
	14475	716.789	82.1016
	14500	692.499	92.3719
	14525	670.171	96.668
	14550	634.846	80.4509
	14575	608.38	75.4607
	14600	588.358	85.6655
	14625	566.845	80.3521
	14650	535.688	64.2692
	14675	519.571	64.091
	14700	507.494	70.9573
	14725	491.077	67.1021
	14750	469.983	55.3688
	14775	459.198	264.817
	14800	466.091	423.069
	14825	662.518	339.879
	14850	803.411	265.368
	14875	915.095	177.749
	14900	983.386	124.053
	14925	1021.93	98.1376
	14950	1049.03	69.445
	14975	1068.95	52.6373
	15000	1074.03	56.5033
	15025	1069.08	58.4527
	15050	1062.27	71.3177
	15075	1054.29	89.0988
	15100	1033.93	90.1866
	15125	1011.43	90.1642
	15150	989.744	106.284
	15175	965.903	113.97
	15200	929.961	101.726
	15225	899.154	102.123
	15250	871.586	112.468
	15275	838.77	104.187
	15300	801.165	93.0696
	15325	774.376	98.7451
	15350	745.437	104.12
	15375	712.602	91.5883
	15400	678.317	83.0213
	15425	656.707	93.4803
	15450	629.583	91.949
	15475	597.303	75.9996
	15500	571.787	76.682
	15525	554.997	82.643
	15550	528.367	75.049
	15575	504.9	66.7383
	15600	486.957	70.6049
	15625	472.686	74.2399
	15650	450.168	68.7623
	15675	432.239	67.1493
	15700	415.602	62.3201
	15725	399.265	57.2199
	15750	390.272	117.68
	15775	381.994	332.927
	15800	468.232	393.476
	15825	642.911	306.989
	15850	780.996	212.813
	15875	872.009	142.51
	15900	926.351	106.348
	15925	960.154	76.4402
	15950	985.874	53.2978
	15975	995.515	55.4719
	16000	991.792	56.7883
	16025	983.308	66.6921
	16050	977.577	89.9123
	16075	955.873	93.7367
	16100	928.92	89.7934
	16125	904.518	101.494
	16150	879.569	112.926
	16175	843.913	102.399
	16200	808.614	96.3825
	16225	781.039	110.121
	16250	749.477	108.007
	16275	709.139	92.2503
	16300	679.023	93.7063
	16325	652.491	100.052
	16350	619.981	89.3586
	16375	586.869	79.4151
	16400	564.582	84.6706
	16425	540.337	88.2654
	16450	513.021	75.9242
	16475	485.274	65.9343
	16500	470.784	71.9756
	16525	454.255	73.3177
	16550	432.048	63.4779
	16575	414.666	60.0579
	16600	405.075	66.8331
	16625	391.789	64.5705
	16650	372.833	55.7705
	16675	363.631	58.6197
	16700	357.923	64.0345
	16725	342.651	57.8899
	16750	329.924	152.383
	16775	325.51	352.376
	16800	435.339	356.147
	16825	600.741	275.581
	16850	717.732	203.564
	16875	808.677	126.731
	16900	861.841	85.3433
	16925	889.403	67.1342
	16950	907.615	52.5097
	16975	918.204	59.6825
	17000	910.7	65.9202
	17025	897.342	67.3227
	17050	883.687	86.2703
	17075	867.705	99.3302
	17100	834.593	90.8668
	17125	807.415	94.4477
	17150	780.999	111.292
	17175	749.688	108.442
	17200	707.664	94.6754
	17225	678.522	101.539
	17250	648.18	109.196
	17275	611.88	93.8697
	17300	574.071	80.8565
	17325	552.246	87.8805
	17350	526.529	87.5748
	17375	497.209	70.5702
	17400	472.445	69.4826
	17425	460.881	79.1544
	17450	437.031	73.139
	17475	415.386	62.8684
	17500	399.024	64.7466
	17525	389.058	72.3617
	17550	369.443	64.0722
	17575	351.804	55.4515
	17600	343.732	59.581
	17625	337.872	60.9898
	17650	322.024	54.568
	17675	315.906	53.2426
	17700	312.269	57.4699
	17725	307.001	57.3136
	17750	295.203	151.274
	17775	292.785	339.266
	17800	395.414	333.488
	17825	551.572	254.911
	17850	658.387	191.613
	17875	745.53	122.477
	17900	796.685	79.1761
	17925	825.816	64.4973
	17950	839.182	53.3793
	17975	852.733	59.9405
	18000	845.499	68.8258
	18025	830.745	71.9965
	18050	813.55	88.6292
	18075	794.824	104.489
	18100	760.635	98.1201
	18125	727.484	95.5416
	18150	698.796	110.798
	18175	666.972	108.619
	18200	623.807	89.3077
	18225	594.236	91.1946
	18250	567.904	98.4944
	18275	535.986	87.424
	18300	503.525	75.8444
	18325	482.587	82.2497
	18350	461.286	85.5617
	18375	433.476	71.2798
	18400	410.35	65.4331
	18425	397.701	72.727
	18450	380.607	71.1217
	18475	359.333	59.5667
	18500	346.42	59.3053
	18525	338.992	64.0433
	18550	324.814	59.0558
	18575	312.625	53.505
	18600	307.738	56.8469
	18625	303.556	58.055
	18650	291.449	53.2677
	18675	287.665	53.3936
	18700	285.747	58.4062
	18725	278.459	56.2864
	18750	268.366	149.759
	18775	267.284	320.392
	18800	361.543	309.402
	18825	501.807	240.268
	18850	602.385	181.922
	18875	685.435	112.544
	18900	735.663	73.2759
	18925	759.725	60.7126
	18950	773.671	52.026
	18975	783.075	64.0598
	19000	775.925	77.0754
	19025	754.617	73.8899
	19050	733.67	87.0512
	19075	715.511	109.968
	19100	680.824	104.205
	19125	641.542	92.8048
	19150	612.113	99.4156
	19175	582.374	103.928
	19200	546.178	87.54
	19225	513.083	79.9458
	19250	492.275	88.7861
	19275	466.281	83.6335
	19300	437.099	70.2144
	19325	417.682	74.8211
	19350	402.474	80.1826
	19375	377.321	70.4216
	19400	357.696	62.4093
	19425	343.966	66.8489
	19450	332.204	65.7692
	19475	313.888	55.7161
	19500	306.347	55.0147
	19525	301.699	59.4592
	19550	293.381	57.4746
	19575	282.824	52.9802
	19600	280.711	55.05
	19625	276.019	58.0478
	19650	268.069	57.344
	19675	260.865	53.0269
	19700	257.676	53.7742
	19725	255.751	54.7455
	19750	248.733	163.656
	19775	246.926	331.079
	19800	347.659	298.859
	19825	483.909	206.416
	19850	577.503	151.937
	19875	639.249	110.549
	19900	687.961	65.1814
	19925	713.832	52.5846
	19950	717.738	53.471
	19975	712.494	60.9242
	20000	709.306	83.077
	20025	687.653	88.7448
	20050	659.696	80.105
	20075	632.748	91.3517
	20100	612.509	105.427
	20125	574.462	96.1323
	20150	541.694	88.1713
	20175	513.127	95.4497
	20200	487.07	97.9499
	20225	451.644	80.8319
	20250	425.04	73.4342
	20275	405.804	82.2412
	20300	385.862	78.1014
	20325	358.417	63.3188
	20350	345.566	64.4997
	20375	333.004	68.0505
	20400	317.794	60.4704
	20425	303.674	55.4773
	20450	300.083	60.511
	20475	289.88	60.2449
	20500	279.223	53.9766
	20525	273.396	54.442
	20550	271.758	59.3408
	20575	262.08	56.3897
	20600	255.917	52.3613
	20625	253.082	53.0058
	20650	251.084	53.5104
	20675	246.373	54.398
	20700	242.713	54.9882
	20725	237.441	69.5899
	20750	237.617	217.602
	20775	258.243	301.131
	20800	366.712	250.812
	20825	473.747	187.789
	20850	557.663	123.213
	20875	614.071	78.6148
	20900	643.42	54.343
	20925	659.231	54.3491
	20950	654.588	54.9082
	20975	650.394	69.9128
	21000	640.948	87.3515
	21025	614.067	83.9956
	21050	586.539	83.9878
	21075	563.678	100.911
	21100	535.576	106.504
	21125	496.694	90.3337
	21150	464.666	84.7006
	21175	441.12	93.0224
	21200	413.973	84.1835
	21225	383.287	68.3868
	21250	366.512	67.2614
	21275	351.901	73.1521
	21300	334.885	65.9898
	21325	315.913	57.6633
	21350	309.112	60.083
	21375	299.962	66.6865
	21400	287.782	62.4733
	21425	274.102	55.2363
	21450	270.43	57.5614
	21475	262.915	59.1771
	21500	254.986	53.6633
	21525	250.01	52.5352
	21550	250.322	53.9787
	21575	244.524	53.7453
	21600	241.09	51.9914
	21625	240.994	52.2633
	21650	240.409	55.5147
	21675	235.788	57.3688
	21700	231.249	53.388
	21725	227.795	139.899
	21750	229.17	275.264
	21775	291.863	265.087
	21800	399.321	206.006
	21825	486.648	150.196
	21850	553.848	91.5866
	21875	596.057	57.4177
	21900	612.049	53.1638
	21925	614.397	53.7599
	21950	617.791	72.2465
	21975	603.332	86.8652
	22000	578.578	82.488
	22025	549.361	81.677
	22050	529.312	95.0747
	22075	500.765	99.1857
	22100	468.137	87.3581
	22125	437.22	78.9511
	22150	416.446	84.9099
	22175	392.403	86.2212
	22200	366.322	73.4478
	22225	344.272	67.3105
	22250	331.601	71.5799
	22275	314.344	68.0763
	22300	298.64	58.0913
	22325	288.784	59.3024
	22350	283.4	64.8864
	22375	269.988	59.316
	22400	261.636	53.0247
	22425	258.568	56.7202
	22450	254.74	58.9064
	22475	245.675	53.8187
	22500	243.85	52.1128
	22525	242.366	54.0288
	22550	240.326	55.8236
	22575	234.177	53.2202
	22600	233.992	51.8586
	22625	233.663	54.9799
	22650	230.38	55.1925
	22675	225.484	51.82
	22700	226.568	60.2608
	22725	223.786	161.139
	22750	229.868	270.471
	22775	300.29	242.894
	22800	401.928	166.716
	22825	475.606	107.26
	22850	521.856	79.8147
	22875	547.938	57.7353
	22900	569.162	56.0728
	22925	567.803	68.1415
	22950	552.736	66.2414
	22975	534.547	76.3498
	23000	521.325	94.3573
	23025	491.387	88.808
	23050	461.211	76.4769
	23075	437.675	82.7502
	23100	419.353	89.2117
	23125	389.187	79.206
	23150	366.728	70.5933
	23175	348.329	78.412
	23200	332.943	80.8514
	23225	307.49	67.2088
	23250	295.058	62.0066
	23275	283.767	66.7925
	23300	273.266	62.2649
	23325	260.339	54.4751
	23350	258.704	55.0872
	23375	252.288	56.3022
	23400	247.441	53.6988
	23425	243.398	52.4211
	23450	243.967	55.3739
	23475	238.409	57.7722
	23500	234.119	52.918
	23525	231.67	52.9861
	23550	231.463	55.8817
	23575	225.601	54.1684
	23600	224.872	51.8166
	23625	223.969	52.3504
	23650	224.082	53.514
	23675	220.088	52.7798
	23700	220.072	75.5093
	23725	221.043	187.988
	23750	235.184	247.74
	23775	305.414	206.59
	23800	389.459	152.897
	23825	452.64	96.5345
	23850	498.167	57.9989
	23875	514.027	53.2701
	23900	518.44	52.5488
	23925	519.398	65.5681
	23950	511.636	77.9234
	23975	488.506	76.8055
	24000	467.091	73.6285
	24025	446.803	83.8122
	24050	427.941	94.2751
	24075	397.724	84.944
	24100	370.81	73.9067
	24125	351.339	80.7887
	24150	334.137	81.5668
	24175	308.863	67.2035
	24200	295.076	62.3813
	24225	285.603	64.7979
	24250	275.445	63.4365
	24275	262.834	58.4869
	24300	257.406	54.3331
	24325	252.865	56.7333
	24350	249.674	58.4257
	24375	240.583	54.4766
	24400	238.31	52.4693
	24425	236.953	55.8985
	24450	233.207	56.032
	24475	227.993	52.3122
	24500	229.036	52.2188
	24525	227.657	54.4362
	24550	225.708	53.6157
	24575	222.181	52.1415
	24600	223.928	52.1009
	24625	222.58	52.4357
	24650	220.317	54.05
	24675	218.241	51.8331
	24700	219.163	118.472
	24725	219.297	232.201
	24750	252.854	216.987
	24775	331.318	160.237
	24800	392.167	117.271
	24825	442.788	68.4525
	24850	469.77	54.3416
	24875	476.201	52.0802
	24900	479.569	59.1477
	24925	475.935	78.2892
	24950	457.65	75.84
	24975	432.204	76.0998
	25000	417.817	87.1251
	25025	392.101	90.0516
	25050	367.015	84.365
	25075	340.136	71.0801
	25100	324.344	71.0563
	25125	309.986	74.9458
	25150	292.606	64.7587
	25175	279.246	58.7476
	25200	273.966	63.0093
	25225	263.34	64.1846
	25250	254.355	58.2095
	25275	248.284	54.9423
	25300	245.213	59.439
	25325	239.088	58.582
	25350	234.499	52.2463
	25375	233.681	52.9773
	25400	231.59	55.4578
	25425	227.534	53.2638
	25450	227.01	52.1218
	25475	227.029	52.7069
	25500	224.999	55.2761
	25525	222.441	53.1176
	25550	223.029	52.0899
	25575	222.151	53.5213
	25600	219.547	54.2883
	25625	218.661	51.8742
	25650	219.452	52.5938
	25675	217.575	52.6806
	25700	216.117	138.271
	25725	219.224	232.154
	25750	260.267	194.053
	25775	325.416	136.05
	25800	376.427	101.412
	25825	415.295	68.5921
	25850	441.217	52.1298
	25875	448.367	59.2202
	25900	440.273	70.6959
	25925	426.702	79.0951
	25950	406.777	83.925
	25975	383.598	82.7373
	26000	359.391	82.8424
	26025	341.158	76.0973
	26050	318.35	65.7079
	26075	306.455	70.112
	26100	292.486	78.9881
	26125	277.72	70.8515
	26150	264.753	68.7378
	26175	256.714	65.732
	26200	243.609	56.7307
	26225	241.214	55.3416
	26250	237.197	55.2808
	26275	234.769	55.5473
	26300	231.062	53.1327
	26325	228.292	52.3472
	26350	226.263	52.1096
	26375	223.52	52.41
	26400	222.529	54.0731
	26425	221.474	54.2657
	26450	220.373	52.043
	26475	220.803	52.1787
	26500	219.921	53.657
	26525	218.108	52.3419
	26550	219.108	52.0294
	26575	219.154	52.6551
	26600	217.171	77.8631
	26625	216.217	191.914
	26650	232.518	206.31
	26675	285.361	142.675
	26700	335.014	102.045
	26725	370.732	78.7233
	26750	397.916	55.0673
	26775	413.981	54.4707
	26800	409.805	56.8233
	26825	402.122	59.2416
	26850	395.538	74.5944
	26875	381.377	81.7706
	26900	357.126	73.1577
	26925	340.143	75.2141
	26950	324.425	82.2736
	26975	304.38	73.7423
	27000	287.536	64.1452
	27025	278.408	68.5644
	27050	267.281	68.5337
	27075	255.579	57.8872
	27100	250.62	55.9233
	27125	247.07	60.0178
	27150	240.26	57.5456
	27175	236.597	52.4739
	27200	235.618	53.6096
	27225	233.007	56.6485
	27250	229.424	53.3017
	27275	228.964	52.0763
	27300	228.775	54.2314
	27325	225.299	55.5257
	27350	223.601	52.3433
	27375	224.26	52.6906
	27400	223.082	54.469
	27425	220.567	53.0208
	27450	220.973	52.1444
	27475	221.195	52.337
	27500	219.774	53.1198
	27525	218.679	52.3061
	27550	219.926	52.3715
	27575	219.297	52.6998
	27600	217.903	75.2775
	27625	218.02	180.446
	27650	231.642	186.54
	27675	274.616	128.124
	27700	314.377	97.962
	27725	346.054	74.6708
	27750	371.149	53.4642
	27775	383.1	54.7839
	27800	379.104	54.2489
	27825	372.873	59.8843
	27850	369.298	77.7933
	27875	351.907	78.3699
	27900	331.279	72.7744
	27925	317.457	78.8184
	27950	300.158	81.2782
	27975	282.142	69.3241
	28000	270.467	61.8101
	28025	263.319	66.8477
	28050	254.135	62.8473
	28075	246.306	53.7278
	28100	244.376	55.5286
	28125	240.667	58.2861
	28150	235.552	55.4379
	28175	234.311	52.8633
	28200	233.159	55.817
	28225	230.334	58.0137
	28250	227.488	52.5444
	28275	227.808	52.1668
	28300	226.429	53.9909
	28325	224.479	53.3783
	28350	224.374	51.8696
	28375	224.775	52.3163
	28400	223.26	53.8469
	28425	222.443	52.3912
	28450	223.185	51.998
	28475	222.502	53.2419
	28500	220.842	53.8333
	28525	220.852	51.8047
	28550	221.526	52.1702
	28575	220.241	53.2164
	28600	219.156	80.1245
	28625	220.093	176.525
	28650	229.676	176.154
	28675	264.19	127.151
	28700	298.526	99.9408
	28725	331.443	69.0828
	28750	353.92	51.8586
	28775	360.047	55.2489
	28800	353.807	55.0694
	28825	351.717	64.222
	28850	341.957	74.966
	28875	326.236	69.2562
	28900	310.064	65.0425
	28925	301.897	74.5811
	28950	286.788	74.7406
	28975	273.068	62.5443
	29000	264.572	61.8957
	29025	258.897	68.1794
	29050	248.748	61.9818
	29075	244.018	54.7195
	29100	240.977	56.8887
	29125	236.871	59.6754
	29150	233.12	53.8061
	29175	233.23	52.1872
	29200	231.872	55.5634
	29225	229.057	55.9138
	29250	227.746	51.7833
	29275	228.198	52.3706
	29300	226.294	54.7584
	29325	224.874	53.0578
	29350	225.138	51.6818
	29375	224.763	52.8628
	29400	222.899	53.9466
	29425	222.499	51.9455
	29450	223.492	52.2421
	29475	222.458	52.773
	29500	221.411	52.9425
	29525	222.267	52.3151
	29550	222.383	52.3808
	29575	220.616	54.0799
	29600	220.05	74.0283
	29625	221.087	167.346
	29650	229.816	162.337
	29675	259.009	116.851
	29700	287.017	92.7595
	29725	315.485	67.8017
	29750	334.413	51.8968
	29775	341.719	55.9726
	29800	334.247	54.7523
	29825	332.405	62.7938
	29850	324.079	74.9772
	29875	309.496	72.5782
	29900	294.387	66.2911
	29925	284.728	72.6844
	29950	272.668	73.2744
	29975	260.634	60.6401
	30000	254.409	58.4782
	30025	249.309	64.8434
	30050	242.147	59.4602
	30075	238.307	53.4554
	30100	237.365	55.521
	30125	233.65	57.8167
	30150	230.769	53.906
	30175	230.04	52.372
	30200	228.994	55.2915
	30225	226.451	54.7197
	30250	226.312	51.775
	30275	226.673	52.5846
	30300	225.47	54.1624
	30325	223.732	52.9189
	30350	224.295	52.0607
	30375	224.583	52.7565
	30400	222.704	54.1103
	30425	223.27	52.0286
	30450	224.284	52.1828
	30475	223.302	52.9343
	30500	222.185	52.7635
	30525	223.304	52.1004
	30550	223.123	52.0313
	30575	221.758	53.9775
	30600	221.828	75.0093
	30625	223.232	157.717
	30650	229.057	151.078
	30675	251.158	109.515
	30700	276.613	89.1416
	30725	299.046	63.1554
	30750	316.64	51.6356
	30775	317.367	54.3068
	30800	316.142	53.7536
	30825	313.971	64.5379
	30850	307.696	75.9159
	30875	290.894	68.7074
	30900	281.13	66.8037
	30925	272.183	72.2803
	30950	260.575	73.219
	30975	250.875	64.6196
	31000	245.819	55.5821
	31025	242.806	56.853
	31050	238.812	59.5249
	31075	235.072	53.9026
	31100	234.678	52.4968
	31125	233.26	56.3043
	31150	230.605	56.4775
	31175	229.597	52.7404
	31200	229.971	52.8735
	31225	228.405	55.7309
	31250	227.625	53.4802
	31275	228.65	51.9691
	31300	228.271	52.2616
	31325	226.015	53.1838
	31350	226.255	51.989
	31375	227.26	52.2825
	31400	225.934	52.5644
	31425	225.683	53.2952
	31450	226.216	51.6159
	31475	226.462	52.1303
	31500	225	54.6383
	31525	225.912	52.4165
	31550	227.399	52.2606
	31575	226.723	52.7178
	31600	224.958	79.4317
	31625	226.774	159.749
	31650	231.673	151.338
	31675	251.892	99.9763
	31700	273.651	73.4048
	31725	289.161	59.8381
	31750	302.939	52.4562
	31775	305.274	60.0587
	31800	297.933	58.8191
	31825	292.306	60.8991
	31850	286.507	70.3501
	31875	274.801	71.0609
	31900	265.096	61.3283
	31925	259.331	61.2046
	31950	253.843	66.1551
	31975	246.719	59.2741
	32000	243.817	54.8518
	32025	241.958	58.7399
	32050	237.755	60.751
	32075	235.737	54.8097
	32100	235.258	53.7465
	32125	233.872	56.7562
	32150	231.952	54.9909
	32175	232.25	51.7008
	32200	232.612	52.5632
	32225	230.916	53.9235
	32250	230.721	52.2998
	32275	231.583	51.9007
	32300	230.707	52.6505
	32325	229.934	53.677
	32350	230.544	51.9314
	32375	231.03	52.4078
	32400	229.951	54.5743
	32425	230.083	52.9892
	32450	231.443	52.1592
	32475	230.933	52.1894
	32500	229.875	52.6818
	32525	230.988	52.1933
	32550	231.276	52.2631
	32575	230.413	52.2716
	32600	229.286	75.8994
	32625	230.703	150.42
	32650	233.452	137.593
	32675	248.876	90.4604
	32700	263.594	71.5176
	32725	278.677	59.6148
	32750	288.239	52.0902
	32775	291.246	57.2713
	32800	285.141	55.0617
	32825	282.748	58.5139
	32850	277.749	69.3812
	32875	268.592	67.2213
	32900	259.355	59.8522
	32925	256.942	65.34
	32950	249.697	69.8019
	32975	244.449	60.1263
	33000	242.459	55.3428
	33025	240.437	58.1912
	33050	236.875	57.1322
	33075	236.077	53.2404
	33100	235.812	52.6242
	33125	235.324	54.3092
	33150	232.616	54.4114
	33175	233.933	51.6407
	33200	233.868	53.1731
	33225	232.348	54.8129
	33250	232.726	52.1843
	33275	233.715	52.0466
	33300	232.839	52.6327
	33325	231.544	52.9532
	33350	233.143	51.819
	33375	232.803	51.8937
	33400	231.435	52.997
	33425	231.832	52.1831
	33450	233.352	51.9501
	33475	232.449	52.0853
	33500	231.554	53.4617
	33525	232.301	51.7823
	33550	233.549	52.2648
	33575	232.132	52.6115
	33600	232.254	77.5506
	33625	233.476	147.256
	33650	235.167	134.012
	33675	247.921	88.164
	33700	259.785	68.3825
	33725	272.587	57.2066
	33750	280.755	52.3329
	33775	282.726	59.1163
	33800	275.807	58.2603
	33825	273.558	60.0803
	33850	268.012	68.729
	33875	260.626	65.8312
	33900	253.333	57.0959
	33925	251.545	60.6902
	33950	246.428	65.0771
	33975	242.859	57.7793
	34000	241.792	53.9836
	34025	240.748	57.4262
	34050	237.986	57.3661
	34075	237.472	52.3185
	34100	237.953	52.7122
	34125	236.614	56.0714
	34150	235.598	54.0429
	34175	236.734	51.639
	34200	236.287	52.8533
	34225	235.16	54.0855
	34250	236.254	51.9467
	34275	237.097	51.9946
	34300	235.954	52.2587
	34325	234.823	53.4372
	34350	236.158	51.7874
	34375	236.606	52.1249
	34400	235.331	53.1609
	34425	234.873	53.0437
	34450	236.857	51.7553
	34475	236.192	52.4715
	34500	235.469	52.8431
	34525	236.374	52.1332
	34550	237.38	52.0975
	34575	235.837	52.6225
	34600	235.89	78.1131
	34625	237.373	146.409
	34650	237.648	126.011
	34675	248.499	81.2794
	34700	257.92	64.6678
	34725	268.739	56.5611
	34750	274.491	52.4926
	34775	276.386	59.6433
	34800	269.825	56.6567
	34825	268.331	57.2482
	34850	263.955	68.0819
	34875	257.561	67.6974
	34900	251.716	57.291
	34925	249.941	58.957
	34950	245.855	64.7354
	34975	242.968	58.6246
	35000	242.48	53.1877
	35025	241.424	56.9746
	35050	239.234	57.8554
	35075	239.709	51.8847
	35100	240.298	52.5709
	35125	238.726	54.7655
	35150	238.322	53.8837
	35175	239.001	51.7368
	35200	239.1	52.4433
	35225	237.461	55.04
	35250	238.959	52.0367
	35275	239.712	51.935
	35300	238.927	52.6546
	35325	237.974	52.8453
	35350	240.119	51.8056
	35375	239.353	51.8044
	35400	238.463	52.864
	35425	239.004	51.8273
	35450	240.435	52.1582
	35475	238.862	52.6568
	35500	238.294	53.6959
	35525	240.046	52.0692
	35550	240.542	52.1276
	35575	238.788	52.329
	35600	239.441	78.4319
	35625	240.393	138.805
	35650	239.659	116.19
	35675	247.541	77.3901
	35700	255.584	64.6172
	35725	265.271	54.1264
	35750	270.183	53.8919
	35775	268.453	58.0847
	35800	264.604	55.5833
	35825	264.073	59.6839
	35850	259.057	66.9542
	35875	253.563	62.1549
	35900	250.976	55.2696
	35925	249.596	60.0915
	35950	245.616	62.5713
	35975	244.452	54.7465
	36000	244.442	53.3671
	36025	242.46	57.8517
	36050	241.637	56.4053
	36075	242.8	51.7565
	36100	242.541	52.4576
	36125	241.393	55.2178
	36150	241.845	52.2784
	36175	243.146	52.0632
	36200	241.909	52.9982
	36225	241.75	53.4267
	36250	243.021	51.6366
	36275	242.974	52.202
	36300	241.341	52.8
	36325	242.268	52.4992
	36350	243.408	52.023
	36375	242.448	52.2711
	36400	241.595	53.1996
	36425	243.338	51.8771
	36450	243.517	52.1237
	36475	241.835	52.961
	36500	241.838	52.6758
	36525	243.792	52.0021
	36550	242.815	51.9951
	36575	241.769	52.3713
	36600	242.625	80.0238
	36625	244.435	133.557
	36650	241.331	106.321
	36675	246.806	75.7586
	36700	254.604	64.8149
	36725	262.522	53.8486
	36750	266.268	53.5697
	36775	264.63	56.4038
	36800	263.502	53.6672
	36825	261.904	60.2805
	36850	257.664	66.2281
	36875	252.731	58.9913
	36900	251.582	57.0913
	36925	248.891	62.3485
	36950	246.118	60.3332
	36975	246.166	53.4661
	37000	245.448	54.1828
	37025	243.614	57.7039
	37050	243.612	53.5062
	37075	244.858	51.7833
	37100	243.569	53.8961
	37125	242.928	54.7779
	37150	244.382	51.7229
	37175	244.808	52.2689
	37200	243.044	54.3973
	37225	243.799	53.1663
	37250	244.916	51.7969
	37275	244.288	52.1677
	37300	242.979	52.7375
	37325	244.874	51.9299
	37350	245.031	52.1894
	37375	243.97	52.7458
	37400	243.635	52.8319
	37425	245.705	51.7859
	37450	244.536	51.862
	37475	243.813	53.1288
	37500	244.784	52.0296
	37525	246.361	52.4725
	37550	244.372	51.9712
	37575	243.744	51.8572
	37600	245.353	84.9014
	37625	244.765	127.836
	37650	241.684	99.8864
	37675	245.747	76.7498
	37700	253.394	64.5112
	37725	260.695	52.1646
	37750	262.3	56.3673
	37775	260.218	54.2973
	37800	259.828	54.9656
	37825	258.05	63.9842
	37850	252.985	62.9511
	37875	251.065	55.3902
	37900	250.059	57.9459
	37925	247.502	61.1027
	37950	245.795	55.3053
	37975	246.335	53.0152
	38000	245.009	57.2131
	38025	244.078	57.092
	38050	245.284	52.6366
	38075	245.68	52.6385
	38100	244.668	55.4255
	38125	244.716	53.9194
	38150	247.19	51.5498
	38175	246.59	52.1023
	38200	245.975	52.8771
	38225	246.668	52.3501
	38250	248.104	52.1728
	38275	246.368	52.6471
	38300	245.875	53.7443
	38325	247.518	51.8484
	38350	247.992	51.988
	38375	246.166	53.3983
	38400	247.954	52.9501
	38425	249.576	52.0033
	38450	248.835	52.194
	38475	247.002	52.3219
	38500	249.231	52.2728
	38525	248.821	52.5277
	38550	247.352	52.0906
	38575	246.553	51.5396
	38600	249.234	83.8545
	38625	247.662	119.781
	38650	244.259	92.4765
	38675	247.516	70.9328
	38700	253.592	61.0596
	38725	259.375	52.3076
	38750	260.11	55.1205
	38775	258.943	54.5522
	38800	258.653	53.3022
	38825	258.061	60.6092
	38850	254.059	62.7935
	38875	252.076	56.3632
	38900	251.815	56.9476
	38925	249.401	62.5584
	38950	248.01	58.673
	38975	248.937	53.6033
	39000	249.123	55.318
	39025	248.029	56.7229
	39050	249.633	52.6098
	39075	250.251	51.8275
	39100	249.451	52.7108
	39125	249.026	52.9384
	39150	250.898	51.596
	39175	249.969	52.096
	39200	249.29	53.7251
	39225	249.836	52.3258
	39250	251.636	51.8341
	39275	250.266	52.6218
	39300	250.905	53.451
	39325	252.399	51.8214
	39350	252.856	52.1086
	39375	250.703	52.1796
	39400	251.998	52.1497
	39425	252.855	52.3757
	39450	251.501	52.21
	39475	250.198	52.0427
	39500	251.209	51.9836
	39525	251.774	51.9744
	39550	250.039	53.0495
	39575	250.223	51.7769
	39600	253.047	82.9024
	39625	252.125	117.882
	39650	247.698	91.618
	39675	249.372	73.0251
	39700	254.462	62.9849
	39725	258.449	51.9649
	39750	259.237	54.2236
	39775	258.428	53.2837
	39800	259.115	54.8615
	39825	256.661	63.5642
	39850	253.369	63.1206
	39875	251.572	56.1592
	39900	251.647	58.5127
	39925	249.322	61.8731
	39950	248.964	56.1701
	39975	249.931	52.1891
	40000	249.549	54.0033
	40025	248.778	54.9333
	40050	250.302	51.5593
	40075	250.497	51.7808
	40100	248.972	54.6962
	40125	249.421	53.6466
	40150	251.415	51.633
	40175	250.563	51.9671
	40200	249.998	53.9583
	40225	251.676	52.2886
	40250	252.838	52.2045
	40275	251.593	52.6449
	40300	251.678	53.4238
	40325	254.194	52.0549
	40350	253.921	52.0019
	40375	253.185	51.9245
	40400	251.972	52.8944
	40425	254.415	52.0084
	40450	253.339	52.1206
	40475	252.545	53.1976
	40500	253.138	52.4768
	40525	254.91	52.2706
	40550	253.786	51.9192
	40575	253.365	51.6429
	40600	255.037	85.8024
	40625	253.534	118.584
	40650	248.792	88.4894
	40675	250.072	66.4457
	40700	254.983	59.0669
	40725	258.204	51.9221
	40750	258.968	57.0607
	40775	257.555	55.1923
	40800	257.45	53.3912
	40825	256.983	58.0378
	40850	254.269	61.4645
	40875	253.291	55.3973
	40900	253.481	53.7825
	40925	252.06	59.243
	40950	251.37	57.8352
	40975	253.034	52.8299
	41000	252.998	54.6276
	41025	252.487	57.9697
	41050	254.303	55.5831
	41075	256.288	51.7186
	41100	256.707	51.9306
	41125	255.326	53.4775
	41150	257.59	52.0877
	41175	257.575	52.1167
	41200	255.56	52.4746
	41225	255.506	53.5515
	41250	257.992	51.7516
	41275	257.27	52.0517
	41300	257.032	53.98
	41325	257.987	52.5831
	41350	260.743	51.8623
	41375	258.58	52.0352
	41400	258.902	52.8657
	41425	260.798	51.8786
	41450	261.037	52.4827
	41475	258.436	51.9214
	41500	259.572	52.1928
	41525	260.141	52.0286
	41550	259.089	52.0834
	41575	257.42	51.6198
	41600	260.153	81.5676
	41625	259.769	114.8
	41650	254.442	83.4802
	41675	254.357	62.384
	41700	257.007	58.1847
	41725	260.733	52.4756
	41750	260.946	54.4938
	41775	259.821	54.5327
	41800	259.681	52.5323
	41825	259.553	58.1659
	41850	256.615	63.688
	41875	256.477	56.4758
	41900	256.187	54.3066
	41925	255.871	60.2228
	41950	255.45	59.3899
	41975	257.428	52.6544
	42000	258.131	52.9632
	42025	257.233	55.4435
	42050	259.145	52.4279
	42075	260.313	51.8608
	42100	258.668	52.6329
	42125	258.121	52.8941
	42150	260.861	51.873
	42175	259.82	51.9112
	42200	259.081	53.0534
	42225	259.817	53.1419
	42250	261.858	51.4122
	42275	261.21	52.7015
	42300	261.275	53.7871
	42325	264.186	51.9306
	42350	265.154	52.4428
	42375	262.649	51.8577
	42400	262.719	52.5478
	42425	264.438	52.2504
	42450	263.666	52.3129
	42475	261.441	52.5449
	42500	263.132	52.3336
	42525	264.555	51.919
	42550	263.444	52.1969
	42575	262.426	52.1517
	42600	265.769	79.8568
	42625	265.788	117.105
	42650	259.307	89.1027
	42675	258.161	60.3588
	42700	260.128	55.8824
	42725	263.414	53.3073
	42750	263.646	53.4243
	42775	262.385	57.1458
	42800	262.201	53.862
	42825	262.486	57.0179
	42850	260.346	63.5591
	42875	259.502	59.8721
	42900	260.462	54.7779
	42925	260.627	56.8985
	42950	260.284	59.0383
	42975	261.979	53.0709
	43000	263.722	52.0162
	43025	262.849	53.9034
	43050	263.456	52.4275
	43075	264.727	51.854
	43100	263.214	52.4644
	43125	262.984	53.6665
	43150	264.542	54.2059
	43175	266.142	52.0561
	43200	267.837	51.5345
	43225	266.326	53.5315
	43250	267.794	52.7407
	43275	269.991	52.1814
	43300	268.837	52.3329
	43325	266.312	51.9075
	43350	267.83	52.3022
	43375	267.815	52.3934
	43400	265.886	52.0795
	43425	264.989	53.6183
	43450	268.078	52.9265
	43475	268.057	51.4236
	43500	269.752	51.9146
	43525	268.238	53.1064
	43550	270.647	52.113
	43575	272.23	66.3409
	43600	269.581	97.6911
	43625	264.17	96.4207
	43650	261.009	82.3643
	43675	262.012	64.5316
	43700	263.122	51.8185
	43725	263.457	54.2341
	43750	263.944	52.7173
	43775	264.556	55.3442
	43800	262.561	63.1199
	43825	261.965	58.9833
	43850	263.189	52.9715
	43875	262.52	55.7975
	43900	261.6	57.8454
	43925	263.088	53.0561
	43950	263.582	52.4416
	43975	262.788	55.8464
	44000	263.099	56.4894
	44025	265.568	52.1609
	44050	265.929	52.3599
	44075	265.733	54.4671
	44100	266.919	53.2297
	44125	269.59	51.9109
	44150	267.717	52.221
	44175	267.168	53.2268
	44200	268.835	51.7674
	44225	268.843	52.025
	44250	267.128	52.3706
	44275	268.125	52.4773
	44300	269.842	51.9574
	44325	268.853	52.1714
	44350	267.769	53.4413
	44375	269.893	52.2511
	44400	271.306	52.1118
	44425	269.949	52.0741
	44450	269.667	52.677
	44475	272.65	51.9953
	44500	271.293	52.3209
	44525	269.951	51.9625
	44550	270.248	51.8115
	44575	272.329	66.096
	44600	269.951	96.7806
	44625	265.519	88.1621
	44650	261.987	70.8214
	44675	263.821	60.7313
	44700	264.87	52.0525
	44725	264.931	54.8112
	44750	265.062	53.0284
	44775	266.411	52.489
	44800	265.193	58.897
	44825	264.214	59.3371
	44850	264.897	53.3603
	44875	265.474	53.5682
	44900	264.151	60.5635
	44925	264.92	57.9626
	44950	267.625	52.4649
	44975	267.639	54.0685
	45000	268.2	54.0524
	45025	270.708	52.6113
	45050	270.953	53.7798
	45075	273.048	52.4545
	45100	275.205	51.2621
	45125	272.931	52.3701
	45150	274.226	51.3535
	45175	275.037	51.4083
	45200	274.962	51.6237
	45225	276.532	51.9141
	45250	276.822	51.516
	45275	275.149	52.6257
	45300	276.747	52.2487
	45325	278.782	51.5717
	45350	277.501	51.3684
	45375	276.94	51.4406
	45400	278.115	51.5564
	45425	277.711	52.2492
	45450	276.408	51.7054
	45475	275.066	51.827
	45500	276.165	59.5594
	45525	277.297	98.8241
	45550	271.706	97.4022
	45575	267.836	68.0041
	45600	267.038	53.409
	45625	267.483	51.9384
	45650	268.248	51.729
	45675	267.918	59.6465
	45700	267.535	59.9115
	45725	267.94	60.8259
	45750	268.161	61.0543
	45775	270.178	56.2966
	45800	271.52	55.666
	45825	272.484	55.5101
	45850	274.286	51.7215
	45875	275.163	52.0731
	45900	274.295	54.7414
	45925	276.151	52.3922
	45950	278.411	51.5051
	45975	276.248	52.4909
	46000	276.72	54.1772
	46025	278.422	53.0442
	46050	281.013	51.6016
	46075	279.619	52.2789
	46100	279.961	52.4326
	46125	282.844	52.0087
	46150	282.474	52.4238
	46175	279.587	51.5982
	46200	279.583	52.2665
	46225	281.738	51.6422
	46250	281.271	52.0179
	46275	279.416	52.7674
	46300	281.193	52.7344
	46325	283.591	51.659
	46350	282.133	51.2278
	46375	282.03	52.2597
	46400	282.497	56.1232
	46425	284.703	89.7044
	46450	280.859	110.059
	46475	273.98	86.1237
	46500	270.726	56.9707
	46525	271.919	51.9372
	46550	271.411	55.6397
	46575	271.897	57.7367
	46600	272.102	56.3916
	46625	271.964	58.3719
	46650	272.284	62.5414
	46675	273.522	56.6708
	46700	274.8	53.5096
	46725	275.829	54.8727
	46750	276.831	55.5852
	46775	279.56	53.4343
	46800	280.221	52.6884
	46825	281.284	52.624
	46850	282.4	52.4352
	46875	283.911	51.7295
	46900	285.05	52.0483
	46925	285.466	52.292
	46950	285.872	52.213
	46975	282.209	51.8479
	47000	284.444	52.3156
	47025	284.266	51.7086
	47050	284.198	51.5979
	47075	284.015	52.7857
	47100	285.864	51.5437
	47125	288.771	51.658
	47150	288.39	51.24
	47175	290.363	51.8475
	47200	289.154	51.6495
	47225	287.336	51.6855
	47250	287.683	64.9817
	47275	284.482	96.338
	47300	279.284	95.7955
	47325	273.824	61.9811
	47350	273.268	51.3458
	47375	275.087	51.523
	47400	274.298	55.7771
	47425	274.14	56.4048
	47450	275.636	58.0215
	47475	275.674	60.7761
	47500	277.738	54.7869
	47525	278.578	53.0768
	47550	279.483	53.6225
	47575	279.68	57.0052
	47600	280.741	56.2985
	47625	283.966	53.4654
	47650	286.155	52.1276
	47675	286.523	51.7157
	47700	285.739	52.07
	47725	286.21	52.9581
	47750	288.659	51.4484
	47775	289.231	51.2524
	47800	288.876	51.3942
	47825	288.331	51.4185
	47850	288.654	51.8054
	47875	287.811	52.1989
	47900	288.082	53.1502
	47925	290.58	52.2203
	47950	293.058	51.8137
	47975	293.478	51.4333
	48000	293.755	51.8073
	48025	292.844	53.0848
	48050	290.623	52.1568
	48075	287.758	51.1026
	48100	288.137	51.5785
	48125	288.384	75.9045
	48150	287.865	95.9438
	48175	281.392	75.4899
	48200	278.608	60.4341
	48225	278.056	51.7025
	48250	277.173	54.0398
	48275	279.144	52.3693
	48300	278.895	53.3061
	48325	277.836	59.6124
	48350	278.375	62.5652
	48375	280.245	58.1202
	48400	282.965	53.9138
	48425	282.532	53.6315
	48450	284.124	52.542
	48475	284.518	53.2728
	48500	285.907	53.2098
	48525	286.135	51.8375
	48550	289.068	51.5051
	48575	288.027	54.2195
	48600	290.498	53.8345
	48625	291.669	52.0362
	48650	294.089	51.3229
	48675	294.621	51.4936
	48700	296.37	51.2076
	48725	295.637	51.541
	48750	294.923	51.8662
	48775	296.677	51.8217
	48800	293.186	52.0354
	48825	293.794	52.1653
	48850	295.096	51.7439
	48875	296.42	51.3239
	48900	293.316	51.2244
	48925	294.873	51.862
	48950	294.135	51.8073
	48975	297.053	51.0989
	49000	296.988	61.8981
	49025	296.18	100.406
	49050	290.201	99.7769
	49075	281.726	68.5498
	49100	279.461	52.9024
	49125	279.15	52.8204
	49150	280.495	54.2951
	49175	280.684	56.8758
	49200	281.648	56.5128
	49225	282.772	57.4502
	49250	282.7	59.8797
	49275	285.492	54.9002
	49300	286.726	52.9698
	49325	287.441	52.1682
	49350	287.82	52.7076
	49375	289.211	53.9513
	49400	290.163	54.4252
	49425	292.453	67.8727
	49450	288.202	62.6221
	49475	288.152	54.1762
	49500	290.731	54.3781
	49525	291.71	51.987
	49550	294.231	52.0889
	49575	293.22	52.3966
	49600	292.271	51.776
	49625	291.579	51.7443
	49650	291.468	52.6906
	49675	293.805	52.2098
	49700	294.915	51.8766
	49725	296.045	51.8526
	49750	293.091	52.0252
	49775	295.846	54.0753
	49800	295.803	58.6878
	49825	293.214	56.485
	49850	303.363	55.5349
	49875	299.254	67.1023
	49900	300.385	112.579
	49925	289.433	95.6517
[truncated: 401 more rows]
