# Supplementary material for: Development of a simple and versatile in vitro method for production, stimulation, and analysis of bioengineered muscle
Source: PLoS One. 2022 Aug 11;17(8):e0272610. doi: 10.1371/journal.pone.0272610 (PMC9371355; doi:10.1371/journal.pone.0272610)
Supplement: S2 Dataset — Used to generate calcium transient graph in Fig 1D. (XLSX) [file pone.0272610.s005.xlsx]

## Sheet: Fluorescence of cell ROIs
Calculation of ΔF/F0 in AB1079 stimulated with ACh at t=1min, KCl at t=3min (Fluo-4 recording)
FLUORESCENCE										TIME	ΔF/F0 = (F-F0)/F0
F1	F2	F3	F4	F5	F6	F7	F8	F9	F10	t (ms)	ΔF/F0 1	ΔF/F0 2	ΔF/F0 3	ΔF/F0 4	ΔF/F0 5	ΔF/F0 6	ΔF/F0 7	ΔF/F0 8	ΔF/F0 9	ΔF/F0 10
48356	44595	47654	50058	46115	45400	48402	47110	44965	45010	0	1.199	1.02797	1.16708	1.2764	1.09709	1.06457	1.20109	1.14234	1.04479	1.04684
48305	44549	47527	49946	46026	45380	48426	47030	44892	44900	100	1.19668	1.02588	1.1613	1.27131	1.09304	1.06367	1.20218	1.1387	1.04147	1.04184
48323	44545	47572	49964	46008	45365	48334	46997	44849	44881	200	1.1975	1.02569	1.16335	1.27212	1.09222	1.06298	1.198	1.1372	1.03952	1.04097
48269	44463	47426	49862	45987	45302	48266	46942	44772	44893	300	1.19504	1.02196	1.15671	1.26749	1.09127	1.06012	1.19491	1.1347	1.03602	1.04152
48185	44413	47489	49903	45946	45230	48252	47007	44772	44789	400	1.19122	1.01969	1.15957	1.26935	1.0894	1.05684	1.19427	1.13765	1.03602	1.03679
48203	44439	47439	49859	45880	45228	48211	46804	44696	44797	500	1.19204	1.02087	1.1573	1.26735	1.0864	1.05675	1.19241	1.12842	1.03256	1.03715
48146	44323	47456	49904	45885	45163	48153	46816	44668	44723	600	1.18945	1.0156	1.15807	1.2694	1.08663	1.0538	1.18977	1.12897	1.03129	1.03379
48073	44276	47343	49733	45768	45166	48098	46788	44657	44658	700	1.18613	1.01346	1.15293	1.26162	1.08131	1.05393	1.18727	1.12769	1.03079	1.03083
48043	44233	47250	49666	45770	45066	47993	46623	44526	44625	800	1.18477	1.01151	1.1487	1.25857	1.0814	1.04939	1.18249	1.12019	1.02483	1.02933
47868	44106	47172	49624	45651	44968	47938	46587	44460	44493	900	1.17681	1.00573	1.14516	1.25666	1.07599	1.04493	1.17999	1.11855	1.02183	1.02333
47880	43993	47127	49581	45594	44846	47824	46346	44363	44507	1000	1.17735	1.00059	1.14311	1.25471	1.0734	1.03938	1.17481	1.10759	1.01742	1.02397
47691	43910	47027	49434	45438	44726	47753	46355	44302	44307	1100	1.16876	0.996817	1.13856	1.24802	1.0663	1.03392	1.17158	1.108	1.01464	1.01487
47615	43848	46880	49352	45397	44698	47586	46201	44171	44239	1200	1.1653	0.993997	1.13188	1.24429	1.06444	1.03265	1.16398	1.101	1.00869	1.01178
47490	43721	46774	49255	45293	44638	47490	46162	44104	44157	1300	1.15962	0.988222	1.12706	1.23988	1.05971	1.02992	1.15962	1.09923	1.00564	1.00805
47497	43616	46673	49158	45273	44460	47444	46097	43969	44083	1400	1.15994	0.983447	1.12246	1.23547	1.0588	1.02183	1.15753	1.09627	0.9995	1.00468
47274	43416	46599	49026	45021	44276	47362	45864	43873	43900	1500	1.1498	0.974352	1.1191	1.22947	1.04734	1.01346	1.1538	1.08568	0.995134	0.996362
47167	43406	46456	48985	44921	44316	47256	45793	43773	43837	1600	1.14493	0.973897	1.1126	1.2276	1.04279	1.01528	1.14898	1.08245	0.990587	0.993497
47132	43297	46359	48832	44824	44140	47141	45782	43678	43799	1700	1.14334	0.96894	1.10819	1.22065	1.03838	1.00728	1.14375	1.08195	0.986266	0.991769
47003	43152	46332	48712	44723	44021	47017	45748	43628	43642	1800	1.13747	0.962347	1.10696	1.21519	1.03379	1.00186	1.13811	1.0804	0.983993	0.984629
46817	43024	46107	48541	44520	43844	46839	45465	43388	43489	1900	1.12901	0.956526	1.09673	1.20741	1.02456	0.993815	1.13001	1.06753	0.973079	0.977672
46726	42900	46035	48423	44393	43735	46707	45320	43325	43417	2000	1.12487	0.950887	1.09345	1.20205	1.01878	0.988859	1.12401	1.06094	0.970214	0.974397
46583	42766	45988	48319	44303	43623	46550	45364	43281	43253	2100	1.11837	0.944793	1.09131	1.19732	1.01469	0.983765	1.11687	1.06294	0.968213	0.96694
46394	42683	45701	48067	44114	43514	46320	45158	43027	43119	2200	1.10978	0.941019	1.07826	1.18586	1.00609	0.978809	1.10641	1.05357	0.956662	0.960846
46366	42532	45700	48110	44025	43381	46257	45115	42964	43019	2300	1.1085	0.934152	1.07822	1.18781	1.00205	0.97276	1.10355	1.05161	0.953797	0.956298
46307	42444	45582	47955	43913	43286	46252	44978	42886	43006	2400	1.10582	0.93015	1.07285	1.18076	0.996953	0.96844	1.10332	1.04538	0.95025	0.955707
46124	42272	45453	47815	43761	43128	46047	44941	42787	42845	2500	1.0975	0.922328	1.06698	1.1744	0.990041	0.961255	1.094	1.0437	0.945748	0.948386
45971	42239	45231	47541	43636	43106	45952	44772	42619	42662	2600	1.09054	0.920828	1.05689	1.16194	0.984357	0.960255	1.08968	1.03602	0.938108	0.940064
45966	42072	45179	47585	43621	42958	45870	44707	42537	42574	2700	1.09031	0.913233	1.05452	1.16394	0.983674	0.953524	1.08595	1.03306	0.934379	0.936062
45833	42002	45071	47427	43464	42886	45828	44704	42498	42574	2800	1.08427	0.91005	1.04961	1.15675	0.976535	0.95025	1.08404	1.03292	0.932606	0.936062
45645	41818	44953	47253	43318	42661	45543	44627	42335	42382	2900	1.07572	0.901683	1.04425	1.14884	0.969895	0.940018	1.07108	1.02942	0.925193	0.927331
45616	41834	44855	47198	43273	42755	45528	44585	42249	42348	3000	1.0744	0.90241	1.03979	1.14634	0.967849	0.944293	1.0704	1.02751	0.921282	0.925784
45568	41667	44809	47147	43254	42543	45440	44437	42189	42242	3100	1.07221	0.894816	1.0377	1.14402	0.966985	0.934652	1.06639	1.02078	0.918554	0.920964
45414	41670	44675	46975	43150	42524	45398	44518	42165	42183	3200	1.06521	0.894952	1.03161	1.1362	0.962256	0.933788	1.06448	1.02447	0.917462	0.918281
45325	41564	44548	46794	43018	42369	45215	44410	42034	42017	3300	1.06116	0.890132	1.02583	1.12797	0.956253	0.926739	1.05616	1.01955	0.911505	0.910732
45277	41572	44537	46820	42977	42367	45253	44293	41977	41975	3400	1.05898	0.890496	1.02533	1.12915	0.954388	0.926648	1.05789	1.01423	0.908913	0.908822
45328	41505	44529	46824	43019	42235	45191	44290	41969	42013	3500	1.0613	0.887449	1.02497	1.12933	0.956298	0.920646	1.05507	1.0141	0.908549	0.91055
45198	41492	44468	46688	42875	42238	45083	44178	41911	41983	3600	1.05539	0.886858	1.02219	1.12315	0.94975	0.920782	1.05016	1.009	0.905912	0.909186
45184	41412	44418	46662	42828	42172	45059	44194	41849	41838	3700	1.05475	0.88322	1.01992	1.12196	0.947613	0.917781	1.04907	1.00973	0.903092	0.902592
45191	41447	44334	46580	42845	42173	45033	44220	41808	41851	3800	1.05507	0.884811	1.0161	1.11824	0.948386	0.917826	1.04789	1.01091	0.901228	0.903183
45019	41274	44364	46541	42710	42054	44961	44184	41807	41761	3900	1.04725	0.876944	1.01746	1.11646	0.942246	0.912415	1.04461	1.00928	0.901182	0.89909
45107	41401	44314	46531	42755	42088	45005	44088	41750	41809	4000	1.05125	0.882719	1.01519	1.11601	0.944293	0.913961	1.04661	1.00491	0.89859	0.901273
45161	41374	44414	46656	42755	42068	45032	44201	41769	41757	4100	1.05371	0.881492	1.01974	1.12169	0.944293	0.913051	1.04784	1.01005	0.899454	0.898909
45180	41410	44330	46551	42796	42074	45068	44082	41728	41785	4200	1.05457	0.883129	1.01592	1.11692	0.946157	0.913324	1.04948	1.00464	0.89759	0.900182
45093	41299	44273	46478	42742	42035	44937	44196	41735	41683	4300	1.05061	0.878081	1.01332	1.1136	0.943702	0.911551	1.04352	1.00982	0.897908	0.895543
45019	41342	44120	46372	42621	41984	44892	44022	41589	41589	4400	1.04725	0.880036	1.00637	1.10878	0.938199	0.909231	1.04147	1.00191	0.891269	0.891269
45062	41243	44246	46435	42647	41920	44918	43934	41593	41526	4500	1.0492	0.875534	1.0121	1.11164	0.939382	0.906321	1.04266	0.997908	0.891451	0.888404
45058	41248	44194	46378	42659	41897	44917	43963	41609	41683	4600	1.04902	0.875762	1.00973	1.10905	0.939927	0.905275	1.04261	0.999227	0.892178	0.895543
44926	41166	44160	46286	42556	41795	44799	43949	41552	41473	4700	1.04302	0.872033	1.00819	1.10487	0.935243	0.900637	1.03724	0.99859	0.889586	0.885994
44876	41155	43968	46116	42469	41818	44693	43765	41390	41392	4800	1.04075	0.871533	0.999454	1.09714	0.931287	0.901683	1.03242	0.990223	0.882219	0.88231
44916	41102	43991	46122	42505	41754	44683	43780	41363	41396	4900	1.04256	0.869122	1.0005	1.09741	0.932924	0.898772	1.03197	0.990905	0.880991	0.882492
44803	41039	43972	46052	42383	41663	44651	43730	41367	41266	5000	1.03743	0.866257	0.999636	1.09422	0.927376	0.894634	1.03051	0.988631	0.881173	0.87658
44748	41039	43837	45903	42349	41618	44526	43582	41219	41190	5100	1.03492	0.866257	0.993497	1.08745	0.92583	0.892588	1.02483	0.981901	0.874443	0.873124
44681	40931	43809	45903	42273	41548	44487	43501	41198	41118	5200	1.03188	0.861346	0.992224	1.08745	0.922374	0.889404	1.02306	0.978217	0.873488	0.86985
44625	40760	43645	45736	42165	41423	44372	43367	41056	41093	5300	1.02933	0.85357	0.984766	1.07985	0.917462	0.88372	1.01783	0.972124	0.86703	0.868713
44516	40761	43639	45687	42069	41394	44342	43386	41057	40928	5400	1.02437	0.853615	0.984493	1.07763	0.913097	0.882401	1.01646	0.972988	0.867076	0.86121
44467	40767	43542	45609	42020	41338	44253	43306	40959	40939	5500	1.02215	0.853888	0.980082	1.07408	0.910869	0.879854	1.01241	0.96935	0.862619	0.86171
44508	40705	43624	45684	42076	41338	44311	43363	41013	40916	5600	1.02401	0.851069	0.983811	1.07749	0.913415	0.879854	1.01505	0.971942	0.865075	0.860664
44567	40753	43593	45656	42048	41364	44378	43343	40999	40965	5700	1.02669	0.853251	0.982401	1.07622	0.912142	0.881037	1.0181	0.971032	0.864438	0.862892
44454	40692	43585	45644	41976	41252	44252	43284	40946	40861	5800	1.02156	0.850477	0.982037	1.07567	0.908868	0.875944	1.01237	0.968349	0.862028	0.858163
44458	40748	43518	45550	41973	41342	44249	43268	40927	40860	5900	1.02174	0.853024	0.97899	1.0714	0.908731	0.880036	1.01223	0.967622	0.861164	0.858117
44489	40708	43616	45648	42019	41246	44281	43284	40936	40819	6000	1.02315	0.851205	0.983447	1.07585	0.910823	0.875671	1.01369	0.968349	0.861573	0.856253
44519	40725	43598	45616	42001	41288	44369	43213	40948	40921	6100	1.02451	0.851978	0.982628	1.0744	0.910005	0.877581	1.01769	0.965121	0.862119	0.860891
44526	40726	43710	45672	42049	41362	44354	43264	40987	40842	6200	1.02483	0.852024	0.987722	1.07694	0.912187	0.880946	1.01701	0.96744	0.863893	0.857299
44551	40779	43637	45622	42044	41395	44402	43300	40970	40891	6300	1.02597	0.854434	0.984402	1.07467	0.91196	0.882447	1.01919	0.969077	0.86312	0.859527
44563	40727	43674	45631	42089	41398	44363	43236	40955	40874	6400	1.02651	0.852069	0.986085	1.07508	0.914006	0.882583	1.01742	0.966166	0.862437	0.858754
44555	40813	43757	45614	42087	41471	44476	43187	41015	40916	6500	1.02615	0.85598	0.989859	1.07431	0.913915	0.885903	1.02256	0.963938	0.865166	0.860664
44666	40795	43768	45678	42130	41449	44413	43267	41011	40894	6600	1.0312	0.855161	0.990359	1.07722	0.915871	0.884902	1.01969	0.967576	0.864984	0.859663
44639	40860	43769	45613	42136	41519	44448	43258	40982	40849	6700	1.02997	0.858117	0.990405	1.07426	0.916144	0.888085	1.02128	0.967167	0.863665	0.857617
44746	40820	43748	45673	42205	41490	44406	43260	40975	40879	6800	1.03483	0.856298	0.98945	1.07699	0.919281	0.886767	1.01937	0.967258	0.863347	0.858981
44739	40918	43805	45651	42199	41568	44559	43249	41042	40925	6900	1.03452	0.860755	0.992042	1.07599	0.919009	0.890314	1.02633	0.966758	0.866394	0.861073
44779	40859	43811	45681	42253	41519	44499	43258	41023	40870	7000	1.03633	0.858072	0.992315	1.07735	0.921464	0.888085	1.0236	0.967167	0.86553	0.858572
44666	40926	43773	45619	42163	41578	44567	43226	40981	40881	7100	1.0312	0.861119	0.990587	1.07453	0.917372	0.890769	1.02669	0.965712	0.86362	0.859072
44819	40941	43824	45722	42327	41549	44537	43284	40993	40906	7200	1.03815	0.861801	0.992906	1.07922	0.924829	0.88945	1.02533	0.968349	0.864166	0.860209
44689	40893	43791	45618	42201	41563	44590	43190	40997	40886	7300	1.03224	0.859618	0.991405	1.07449	0.9191	0.890086	1.02774	0.964075	0.864347	0.8593
44740	40871	43893	45698	42228	41489	44563	43199	40991	40843	7400	1.03456	0.858618	0.996044	1.07813	0.920327	0.886721	1.02651	0.964484	0.864075	0.857344
44734	40926	43888	45719	42220	41555	44591	43146	41001	40891	7500	1.03429	0.861119	0.995816	1.07908	0.919964	0.889723	1.02779	0.962074	0.864529	0.859527
44789	40860	43819	45673	42255	41521	44533	43249	40967	40864	7600	1.03679	0.858117	0.992678	1.07699	0.921555	0.888176	1.02515	0.966758	0.862983	0.858299
44717	40843	43829	45619	42165	41519	44622	43116	40965	40846	7700	1.03352	0.857344	0.993133	1.07453	0.917462	0.888085	1.0292	0.960709	0.862892	0.857481
44858	40871	43900	45702	42234	41527	44568	43117	40980	40860	7800	1.03993	0.858618	0.996362	1.07831	0.9206	0.888449	1.02674	0.960755	0.863574	0.858117
44829	40956	43941	45734	42288	41619	44705	43205	41062	40903	7900	1.03861	0.862483	0.998226	1.07976	0.923056	0.892633	1.03297	0.964757	0.867303	0.860073
44850	40836	43929	45755	42275	41583	44610	43147	40987	40861	8000	1.03956	0.857026	0.997681	1.08072	0.922465	0.890996	1.02865	0.962119	0.863893	0.858163
44862	40852	44006	45750	42272	41650	44753	43211	41065	40856	8100	1.04011	0.857754	1.00118	1.08049	0.922328	0.894043	1.03515	0.96503	0.86744	0.857935
44938	40898	44028	45806	42332	41629	44749	43187	41056	40929	8200	1.04357	0.859845	1.00218	1.08304	0.925057	0.893088	1.03497	0.963938	0.86703	0.861255
44975	40855	44083	45857	42316	41650	44747	43228	41087	40949	8300	1.04525	0.85789	1.00468	1.08536	0.924329	0.894043	1.03488	0.965803	0.86844	0.862165
44964	40895	44061	45824	42281	41669	44807	43168	41047	40967	8400	1.04475	0.859709	1.00368	1.08386	0.922738	0.894907	1.03761	0.963074	0.866621	0.862983
45020	40905	44255	45987	42319	41692	44842	43249	41128	40957	8500	1.04729	0.860164	1.01251	1.09127	0.924466	0.895953	1.0392	0.966758	0.870305	0.862528
44988	40917	44070	45820	42309	41684	44778	43166	41032	40946	8600	1.04584	0.860709	1.00409	1.08367	0.924011	0.895589	1.03629	0.962983	0.865939	0.862028
44970	40820	44075	45901	42254	41601	44745	43176	41015	40844	8700	1.04502	0.856298	1.00432	1.08736	0.92151	0.891814	1.03479	0.963438	0.865166	0.85739
45023	40814	44113	45868	42267	41637	44744	43123	41019	40841	8800	1.04743	0.856025	1.00605	1.08586	0.922101	0.893452	1.03474	0.961028	0.865348	0.857253
44885	40773	44019	45849	42210	41591	44712	43085	40979	40818	8900	1.04116	0.854161	1.00177	1.08499	0.919509	0.89136	1.03329	0.9593	0.863529	0.856207
45022	40744	44101	45846	42239	41545	44779	43022	40954	40829	9000	1.04739	0.852842	1.0055	1.08486	0.920828	0.889268	1.03633	0.956435	0.862392	0.856708
44925	40712	44134	45842	42206	41525	44756	43067	40995	40796	9100	1.04297	0.851387	1.007	1.08467	0.919327	0.888358	1.03529	0.958481	0.864256	0.855207
44904	40728	44073	45748	42165	41482	44659	42967	40945	40835	9200	1.04202	0.852115	1.00423	1.0804	0.917462	0.886403	1.03088	0.953934	0.861983	0.85698
44849	40642	44023	45796	42094	41436	44616	42996	40897	40694	9300	1.03952	0.848204	1.00196	1.08258	0.914234	0.884311	1.02892	0.955252	0.8598	0.850568
44841	40563	43964	45733	42036	41348	44591	42846	40816	40706	9400	1.03915	0.844611	0.999272	1.07972	0.911596	0.880309	1.02779	0.948431	0.856116	0.851114
44731	40481	44042	45683	41982	41219	44552	42840	40794	40594	9500	1.03415	0.840882	1.00282	1.07744	0.909141	0.874443	1.02601	0.948158	0.855116	0.846021
44763	40446	43884	45731	42031	41218	44467	42653	40713	40572	9600	1.03561	0.839291	0.995634	1.07963	0.911369	0.874397	1.02215	0.939654	0.851432	0.84502
44625	40466	43808	45591	41895	41297	44490	42612	40670	40533	9700	1.02933	0.8402	0.992178	1.07326	0.905184	0.87799	1.02319	0.93779	0.849477	0.843247
44658	40305	43780	45584	41892	41064	44400	42564	40611	40452	9800	1.03083	0.832879	0.990905	1.07294	0.905048	0.867394	1.0191	0.935607	0.846794	0.839563
44561	40292	43820	45569	41818	41107	44420	42470	40626	40472	9900	1.02642	0.832287	0.992724	1.07226	0.901683	0.86935	1.02001	0.931332	0.847476	0.840473
44541	40260	43756	45521	41816	41084	44351	42459	40577	40359	10000	1.02551	0.830832	0.989814	1.07008	0.901592	0.868304	1.01687	0.930832	0.845248	0.835334
44492	40220	43714	45513	41753	41017	44306	42403	40550	40379	10100	1.02328	0.829013	0.987904	1.06971	0.898727	0.865257	1.01482	0.928286	0.84402	0.836244
44508	40192	43661	45438	41747	40946	44200	42355	40483	40392	10200	1.02401	0.82774	0.985493	1.0663	0.898454	0.862028	1.01	0.926103	0.840973	0.836835
44473	40228	43777	45507	41748	40962	44282	42402	40536	40335	10300	1.02242	0.829377	0.990769	1.06944	0.898499	0.862756	1.01373	0.92824	0.843383	0.834243
44394	40210	43674	45408	41668	40956	44234	42260	40472	40319	10400	1.01883	0.828558	0.986085	1.06494	0.894861	0.862483	1.01155	0.921783	0.840473	0.833515
44343	40093	43636	45400	41659	40914	44130	42282	40415	40263	10500	1.01651	0.823238	0.984357	1.06457	0.894452	0.860573	1.00682	0.922783	0.837881	0.830969
44274	40041	43523	45279	41559	40778	44075	42066	40337	40263	10600	1.01337	0.820873	0.979218	1.05907	0.889905	0.854388	1.00432	0.91296	0.834334	0.830969
44245	39980	43579	45251	41564	40768	44046	42124	40328	40154	10700	1.01205	0.818099	0.981764	1.0578	0.890132	0.853934	1.003	0.915598	0.833925	0.826012
44199	40006	43464	45196	41489	40728	44024	41969	40239	40089	10800	1.00996	0.819281	0.976535	1.0553	0.886721	0.852115	1.002	0.908549	0.829877	0.823056
44219	39947	43534	45262	41540	40717	44012	42054	40254	40084	10900	1.01087	0.816598	0.979718	1.0583	0.88904	0.851614	1.00146	0.912415	0.830559	0.822829
44062	39845	43345	45030	41381	40618	43935	41873	40158	39968	11000	1.00373	0.81196	0.971123	1.04775	0.88181	0.847112	0.997954	0.904184	0.826194	0.817553
44023	39790	43380	45083	41377	40567	43803	41925	40128	39948	11100	1.00196	0.809459	0.972715	1.05016	0.881628	0.844793	0.991951	0.906548	0.824829	0.816644
44049	39825	43345	45113	41356	40667	43885	41854	40126	39927	11200	1.00314	0.81105	0.971123	1.05152	0.880673	0.849341	0.99568	0.90332	0.824739	0.815689
44032	39747	43259	45063	41363	40452	43722	41720	40025	39867	11300	1.00236	0.807503	0.967212	1.04925	0.880991	0.839563	0.988267	0.897226	0.820146	0.81296
43881	39612	43205	44936	41196	40372	43742	41753	40008	39758	11400	0.995498	0.801364	0.964757	1.04347	0.873397	0.835925	0.989177	0.898727	0.819372	0.808004
43875	39548	43174	44917	41160	40344	43686	41606	39918	39707	11500	0.995225	0.798454	0.963347	1.04261	0.87176	0.834652	0.98663	0.892042	0.81528	0.805684
43904	39518	43136	44920	41177	40187	43702	41463	39888	39718	11600	0.996544	0.79709	0.961619	1.04275	0.872533	0.827513	0.987358	0.885539	0.813915	0.806185
43690	39400	43040	44709	41007	40085	43579	41502	39813	39643	11700	0.986812	0.791724	0.957253	1.03315	0.864802	0.822874	0.981764	0.887312	0.810505	0.802774
43682	39373	42985	44700	40957	40037	43473	41374	39726	39513	11800	0.986448	0.790496	0.954752	1.03274	0.862528	0.820691	0.976944	0.881492	0.806548	0.796862
43574	39317	42925	44667	40908	39975	43446	41216	39710	39482	11900	0.981537	0.787949	0.952024	1.03124	0.8603	0.817872	0.975716	0.874307	0.805821	0.795452
43616	39253	42921	44658	40913	39850	43454	41175	39646	39463	12000	0.983447	0.785039	0.951842	1.03083	0.860528	0.812187	0.97608	0.872442	0.80291	0.794588
43465	39157	42924	44592	40746	39767	43367	41171	39620	39413	12100	0.97658	0.780673	0.951978	1.02783	0.852933	0.808413	0.972124	0.87226	0.801728	0.792315
43356	39073	42735	44506	40647	39653	43233	41022	39463	39314	12200	0.971623	0.776853	0.943383	1.02392	0.848431	0.803229	0.96603	0.865484	0.794588	0.787813
43244	38961	42720	44382	40553	39545	43133	40926	39415	39198	12300	0.96653	0.77176	0.942701	1.01828	0.844156	0.798317	0.961482	0.861119	0.792406	0.782538
43224	38931	42625	44399	40546	39527	43184	40888	39377	39223	12400	0.965621	0.770396	0.938381	1.01905	0.843838	0.797499	0.963802	0.859391	0.790678	0.783674
43177	38891	42627	44388	40497	39494	43096	40848	39360	39109	12500	0.963483	0.768577	0.938472	1.01855	0.84161	0.795998	0.9598	0.857572	0.789905	0.77849
43081	38797	42525	44223	40371	39431	43070	40692	39238	39046	12600	0.959118	0.764302	0.933834	1.01105	0.83588	0.793133	0.958618	0.850477	0.784357	0.775625
43144	38757	42500	44349	40476	39341	43059	40698	39241	39021	12700	0.961983	0.762483	0.932697	1.01678	0.840655	0.78904	0.958117	0.85075	0.784493	0.774488
43021	38754	42485	44224	40388	39396	43061	40654	39216	38987	12800	0.956389	0.762347	0.932015	1.0111	0.836653	0.791542	0.958208	0.848749	0.783356	0.772942
43002	38668	42469	44232	40326	39223	42987	40503	39123	38932	12900	0.955525	0.758436	0.931287	1.01146	0.833834	0.783674	0.954843	0.841883	0.779127	0.770441
43031	38737	42493	44266	40346	39291	43043	40586	39156	38933	13000	0.956844	0.761573	0.932378	1.01301	0.834743	0.786767	0.95739	0.845657	0.780628	0.770487
43015	38661	42371	44178	40360	39205	42941	40531	39087	38895	13100	0.956116	0.758117	0.92683	1.009	0.83538	0.782856	0.952751	0.843156	0.77749	0.768759
42854	38584	42335	44052	40214	39155	42966	40449	39044	38777	13200	0.948795	0.754616	0.925193	1.00327	0.82874	0.780582	0.953888	0.839427	0.775534	0.763392
42777	38541	42264	44090	40104	39106	42906	40350	38971	38726	13300	0.945293	0.75266	0.921965	1.005	0.823738	0.778354	0.95116	0.834925	0.772215	0.761073
42868	38497	42315	44100	40188	39020	42886	40345	38961	38787	13400	0.949432	0.750659	0.924284	1.00546	0.827558	0.774443	0.95025	0.834698	0.77176	0.763847
42723	38422	42247	43994	40022	38981	42840	40316	38930	38695	13500	0.942838	0.747249	0.921191	1.00064	0.820009	0.772669	0.948158	0.833379	0.77035	0.759663
42623	38312	42151	43925	39939	38910	42657	40220	38795	38557	13600	0.93829	0.742246	0.916826	0.997499	0.816235	0.769441	0.939836	0.829013	0.764211	0.753388
42633	38342	42131	43857	39928	38841	42708	40156	38764	38601	13700	0.938745	0.743611	0.915916	0.994407	0.815734	0.766303	0.942156	0.826103	0.762801	0.755389
42592	38253	42142	43894	39868	38787	42571	40183	38761	38508	13800	0.93688	0.739563	0.916417	0.996089	0.813006	0.763847	0.935925	0.827331	0.762665	0.75116
42571	38283	42129	43889	39852	38765	42596	40096	38753	38547	13900	0.935925	0.740928	0.915825	0.995862	0.812278	0.762847	0.937062	0.823374	0.762301	0.752933
42517	38272	42080	43779	39788	38795	42640	40117	38683	38452	14000	0.93347	0.740427	0.913597	0.990859	0.809368	0.764211	0.939063	0.824329	0.759118	0.748613
42599	38271	42191	43922	39856	38779	42641	40059	38723	38494	14100	0.937199	0.740382	0.918645	0.997362	0.81246	0.763483	0.939109	0.821692	0.760937	0.750523
42482	38213	42066	43764	39755	38748	42609	40145	38715	38468	14200	0.931878	0.737744	0.91296	0.990177	0.807867	0.762074	0.937653	0.825603	0.760573	0.749341
42552	38221	42088	43771	39766	38690	42590	39954	38645	38418	14300	0.935061	0.738108	0.913961	0.990496	0.808367	0.759436	0.936789	0.816917	0.75739	0.747067
42595	38238	42153	43853	39732	38716	42620	39917	38690	38455	14400	0.937017	0.738881	0.916917	0.994225	0.806821	0.760618	0.938154	0.815234	0.759436	0.748749
42551	38219	42175	43823	39766	38721	42617	40134	38703	38480	14500	0.935016	0.738017	0.917917	0.99286	0.808367	0.760846	0.938017	0.825102	0.760027	0.749886
42515	38225	42063	43775	39711	38702	42563	39958	38643	38425	14600	0.933379	0.73829	0.912824	0.990678	0.805866	0.759982	0.935562	0.817099	0.757299	0.747385
42435	38068	42031	43717	39619	38596	42488	39915	38558	38307	14700	0.929741	0.731151	0.911369	0.98804	0.801683	0.755161	0.932151	0.815143	0.753433	0.742019
42502	38130	42008	43774	39659	38616	42545	39885	38544	38385	14800	0.932788	0.73397	0.910323	0.990632	0.803502	0.756071	0.934743	0.813779	0.752797	0.745566
42462	38091	42078	43723	39609	38577	42540	39956	38600	38348	14900	0.930969	0.732196	0.913506	0.988313	0.801228	0.754297	0.934516	0.817008	0.755343	0.743884
42397	38052	41960	43682	39544	38512	42476	39760	38486	38228	15000	0.928013	0.730423	0.90814	0.986448	0.798272	0.751342	0.931605	0.808095	0.750159	0.738427
42403	38008	41877	43655	39485	38428	42398	39697	38436	38169	15100	0.928286	0.728422	0.904366	0.985221	0.795589	0.747522	0.928058	0.80523	0.747885	0.735744
42419	38060	41935	43719	39508	38499	42509	39647	38497	38238	15200	0.929013	0.730787	0.907003	0.988131	0.796635	0.75075	0.933106	0.802956	0.750659	0.738881
42418	37975	41854	43695	39490	38414	42434	39652	38393	38205	15300	0.928968	0.726921	0.90332	0.98704	0.795816	0.746885	0.929695	0.803183	0.74593	0.737381
42236	37882	41774	43546	39351	38294	42369	39636	38350	38099	15400	0.920691	0.722692	0.899682	0.980264	0.789495	0.741428	0.926739	0.802456	0.743975	0.73256
42222	37816	41651	43443	39269	38233	42245	39465	38215	38009	15500	0.920055	0.719691	0.894088	0.97558	0.785766	0.738654	0.921101	0.794679	0.737835	0.728467
42228	37773	41739	43614	39305	38229	42289	39487	38268	37996	15600	0.920327	0.717735	0.89809	0.983356	0.787403	0.738472	0.923101	0.79568	0.740246	0.727876
42228	37750	41641	43558	39284	38172	42296	39358	38205	37966	15700	0.920327	0.716689	0.893633	0.980809	0.786448	0.73588	0.92342	0.789814	0.737381	0.726512
42213	37755	41607	43456	39254	38196	42280	39467	38239	37930	15800	0.919645	0.716917	0.892087	0.976171	0.785084	0.736971	0.922692	0.79477	0.738927	0.724875
42120	37639	41485	43370	39178	38108	42114	39321	38094	37871	15900	0.915416	0.711642	0.886539	0.97226	0.781628	0.73297	0.915143	0.788131	0.732333	0.722192
41999	37526	41472	43472	39078	37978	41993	39283	38025	37731	16000	0.909914	0.706503	0.885948	0.976899	0.77708	0.727058	0.909641	0.786403	0.729195	0.715825
42202	37603	41591	43525	39172	38056	42145	39247	38096	37888	16100	0.919145	0.710005	0.89136	0.979309	0.781355	0.730605	0.916553	0.784766	0.732424	0.722965
42022	37562	41512	43428	39027	38050	42017	39291	38038	37729	16200	0.91096	0.70814	0.887767	0.974898	0.774761	0.730332	0.910732	0.786767	0.729786	0.715734
41834	37431	41211	43207	38923	37880	41879	39165	37862	37574	16300	0.90241	0.702183	0.874079	0.964848	0.770032	0.722601	0.904457	0.781037	0.721783	0.708686
41926	37409	41319	43293	38898	37791	41935	39051	37850	37615	16400	0.906594	0.701182	0.87899	0.968759	0.768895	0.718554	0.907003	0.775853	0.721237	0.71055
41847	37364	41308	43249	38859	37781	41879	39171	37841	37490	16500	0.903001	0.699136	0.87849	0.966758	0.767121	0.718099	0.904457	0.78131	0.720828	0.704866
41747	37314	41132	43137	38767	37688	41718	38935	37718	37479	16600	0.898454	0.696862	0.870487	0.961664	0.762938	0.71387	0.897135	0.770578	0.715234	0.704366
41664	37190	41087	43134	38730	37637	41701	38896	37684	37365	16700	0.894679	0.691223	0.86844	0.961528	0.761255	0.711551	0.896362	0.768804	0.713688	0.699181
41699	37249	41053	43105	38718	37687	41728	38993	37663	37405	16800	0.896271	0.693906	0.866894	0.960209	0.760709	0.713824	0.89759	0.773215	0.712733	0.701
41655	37195	41030	43082	38674	37592	41655	39030	37632	37311	16900	0.89427	0.691451	0.865848	0.959163	0.758709	0.709504	0.89427	0.774898	0.711323	0.696726
41635	37222	41005	43091	38646	37603	41709	38861	37614	37387	17000	0.893361	0.692678	0.864711	0.959573	0.757435	0.710005	0.896726	0.767212	0.710505	0.700182
41684	37223	41077	43201	38753	37677	41709	38977	37680	37388	17100	0.895589	0.692724	0.867985	0.964575	0.762301	0.71337	0.896726	0.772487	0.713506	0.700227
41676	37256	40964	43134	38701	37722	41692	38988	37631	37384	17200	0.895225	0.694225	0.862847	0.961528	0.759936	0.715416	0.895953	0.772988	0.711278	0.700045
41785	37301	41163	43303	38742	37723	41832	39002	37754	37439	17300	0.900182	0.696271	0.871896	0.969213	0.761801	0.715462	0.902319	0.773624	0.716871	0.702547
41681	37278	40990	43156	38680	37718	41752	38855	37657	37354	17400	0.895452	0.695225	0.864029	0.962528	0.758981	0.715234	0.898681	0.76694	0.71246	0.698681
41739	37191	40985	43190	38711	37655	41665	38871	37629	37382	17500	0.89809	0.691269	0.863802	0.964075	0.760391	0.712369	0.894725	0.767667	0.711187	0.699955
41791	37305	41088	43193	38714	37786	41881	39000	37724	37421	17600	0.900455	0.696453	0.868486	0.964211	0.760528	0.718327	0.904548	0.773533	0.715507	0.701728
41832	37261	41053	43277	38695	37725	41763	38949	37668	37373	17700	0.902319	0.694452	0.866894	0.968031	0.759663	0.715553	0.899181	0.771214	0.71296	0.699545
41878	37293	41090	43279	38681	37776	41828	38906	37708	37425	17800	0.904411	0.695907	0.868577	0.968122	0.759027	0.717872	0.902137	0.769259	0.714779	0.70191
41929	37261	41083	43346	38704	37752	41889	38879	37684	37451	17900	0.90673	0.694452	0.868258	0.971169	0.760073	0.71678	0.904911	0.768031	0.713688	0.703092
41891	37295	41075	43292	38663	37734	41899	38946	37712	37376	18000	0.905002	0.695998	0.867894	0.968713	0.758208	0.715962	0.905366	0.771078	0.714961	0.699682
41957	37287	41034	43332	38650	37725	41853	38811	37639	37350	18100	0.908004	0.695634	0.86603	0.970532	0.757617	0.715553	0.903274	0.764939	0.711642	0.698499
41973	37280	41105	43388	38652	37735	41907	38762	37651	37402	18200	0.908731	0.695316	0.869259	0.973079	0.757708	0.716007	0.90573	0.76271	0.712187	0.700864
42026	37333	41262	43520	38696	37771	42056	38910	37786	37449	18300	0.911141	0.697726	0.876398	0.979081	0.759709	0.717644	0.912506	0.769441	0.718327	0.703001
41934	37286	41070	43347	38601	37718	41931	38691	37627	37421	18400	0.906958	0.695589	0.867667	0.971214	0.755389	0.715234	0.906821	0.759482	0.711096	0.701728
41912	37232	41048	43375	38551	37730	41877	38744	37613	37286	18500	0.905957	0.693133	0.866667	0.972487	0.753115	0.71578	0.904366	0.761892	0.710459	0.695589
41992	37253	41141	43409	38561	37668	41977	38720	37627	37404	18600	0.909595	0.694088	0.870896	0.974034	0.75357	0.71296	0.908913	0.7608	0.711096	0.700955
41967	37262	41229	43478	38602	37701	42004	38791	37671	37384	18700	0.908458	0.694497	0.874898	0.977171	0.755434	0.714461	0.910141	0.764029	0.713097	0.700045
41948	37270	41067	43365	38544	37728	41926	38628	37584	37336	18800	0.907594	0.694861	0.867531	0.972033	0.752797	0.715689	0.906594	0.756617	0.709141	0.697863
41966	37224	41131	43416	38495	37642	41885	38677	37551	37299	18900	0.908413	0.692769	0.870441	0.974352	0.750568	0.711778	0.904729	0.758845	0.70764	0.69618
42014	37233	41157	43408	38542	37714	42017	38659	37573	37319	19000	0.910596	0.693179	0.871623	0.973988	0.752706	0.715052	0.910732	0.758026	0.70864	0.69709
41970	37193	41152	43403	38493	37604	41887	38527	37512	37295	19100	0.908595	0.69136	0.871396	0.973761	0.750477	0.71005	0.90482	0.752024	0.705866	0.695998
41829	37174	41010	43307	38372	37604	41827	38461	37423	37169	19200	0.902183	0.690496	0.864939	0.969395	0.744975	0.71005	0.902092	0.749022	0.701819	0.690268
41927	37117	41045	43400	38443	37532	41843	38441	37409	37170	19300	0.906639	0.687904	0.86653	0.973624	0.748204	0.706776	0.902819	0.748113	0.701182	0.690314
41882	37072	41045	43386	38348	37512	41858	38394	37422	37158	19400	0.904593	0.685857	0.86653	0.972988	0.743884	0.705866	0.903502	0.745975	0.701774	0.689768
41912	37113	40992	43362	38348	37494	41774	38321	37373	37142	19500	0.905957	0.687722	0.86412	0.971896	0.743884	0.705048	0.899682	0.742656	0.699545	0.68904
41706	36982	40903	43264	38234	37390	41622	38176	37245	37012	19600	0.896589	0.681764	0.860073	0.96744	0.738699	0.700318	0.892769	0.736062	0.693724	0.683129
41697	36896	40776	43198	38150	37320	41557	38050	37175	36964	19700	0.89618	0.677854	0.854297	0.964438	0.734879	0.697135	0.889814	0.730332	0.690541	0.680946
41714	36917	40957	43265	38139	37312	41619	38020	37237	36983	19800	0.896953	0.678809	0.862528	0.967485	0.734379	0.696771	0.892633	0.728968	0.693361	0.68181
41785	36981	40933	43312	38197	37389	41641	37990	37224	37044	19900	0.900182	0.681719	0.861437	0.969623	0.737017	0.700273	0.893633	0.727603	0.692769	0.684584
41690	36863	40867	43302	38118	37303	41545	37969	37169	36907	20000	0.895862	0.676353	0.858436	0.969168	0.733424	0.696362	0.889268	0.726648	0.690268	0.678354
41701	36863	40789	43254	38073	37235	41616	37841	37106	36938	20100	0.896362	0.676353	0.854889	0.966985	0.731378	0.69327	0.892497	0.720828	0.687403	0.679764
41599	36823	40882	43267	38039	37220	41546	37847	37123	36826	20200	0.891724	0.674534	0.859118	0.967576	0.729832	0.692588	0.889313	0.721101	0.688176	0.67467
41587	36867	40771	43264	38041	37331	41589	37781	37093	36893	20300	0.891178	0.676535	0.85407	0.96744	0.729923	0.697635	0.891269	0.718099	0.686812	0.677717
41751	36861	40854	43389	38134	37286	41566	37747	37119	36961	20400	0.898636	0.676262	0.857844	0.973124	0.734152	0.695589	0.890223	0.716553	0.687995	0.680809
41653	36867	40848	43353	38063	37304	41679	37814	37156	36914	20500	0.894179	0.676535	0.857572	0.971487	0.730923	0.696407	0.895362	0.7196	0.689677	0.678672
41703	36859	40844	43381	38118	37309	41558	37794	37099	36906	20600	0.896453	0.676171	0.85739	0.97276	0.733424	0.696635	0.889859	0.71869	0.687085	0.678308
41722	36890	40893	43421	38121	37339	41696	37733	37160	36939	20700	0.897317	0.677581	0.859618	0.974579	0.733561	0.697999	0.896135	0.715916	0.689859	0.679809
41849	36882	40930	43505	38237	37368	41695	37817	37177	37033	20800	0.903092	0.677217	0.861301	0.978399	0.738836	0.699318	0.896089	0.719736	0.690632	0.684084
41775	36847	41020	43489	38150	37337	41738	37719	37212	36974	20900	0.899727	0.675625	0.865393	0.977672	0.734879	0.697908	0.898045	0.71528	0.692224	0.681401
41758	36863	41008	43473	38140	37345	41639	37673	37136	36958	21000	0.898954	0.676353	0.864848	0.976944	0.734425	0.698272	0.893543	0.713188	0.688768	0.680673
41685	36810	40978	43478	38057	37355	41586	37718	37129	36890	21100	0.895634	0.673943	0.863483	0.977171	0.73065	0.698727	0.891132	0.715234	0.688449	0.677581
41698	36800	40931	43415	38043	37271	41634	37622	37074	36940	21200	0.896226	0.673488	0.861346	0.974307	0.730014	0.694907	0.893315	0.710869	0.685948	0.679854
41694	36770	40979	43502	38011	37243	41639	37654	37116	36856	21300	0.896044	0.672124	0.863529	0.978263	0.728558	0.693633	0.893543	0.712324	0.687858	0.676035
41730	36762	40961	43516	38036	37308	41640	37509	37069	36900	21400	0.897681	0.67176	0.86271	0.978899	0.729695	0.696589	0.893588	0.70573	0.685721	0.678035
41701	36742	40963	43538	38027	37217	41597	37539	37055	36835	21500	0.896362	0.67085	0.862801	0.9799	0.729286	0.692451	0.891633	0.707094	0.685084	0.67508
41592	36656	40795	43360	37902	37174	41580	37393	36977	36755	21600	0.891405	0.66694	0.855161	0.971805	0.723602	0.690496	0.890859	0.700455	0.681537	0.671442
41567	36616	40868	43413	37905	37084	41523	37414	36938	36710	21700	0.890268	0.665121	0.858481	0.974216	0.723738	0.686403	0.888267	0.70141	0.679764	0.669395
41534	36607	40777	43399	37860	37151	41580	37284	36907	36679	21800	0.888768	0.664711	0.854343	0.973579	0.721692	0.68945	0.890859	0.695498	0.678354	0.667985
41569	36497	40719	43361	37852	37029	41473	37267	36856	36615	21900	0.890359	0.659709	0.851705	0.971851	0.721328	0.683902	0.885994	0.694725	0.676035	0.665075
41415	36438	40671	43230	37724	37003	41455	37229	36806	36561	22000	0.883356	0.657026	0.849523	0.965894	0.715507	0.682719	0.885175	0.692997	0.673761	0.662619
41337	36376	40574	43171	37642	36909	41282	37222	36693	36443	22100	0.879809	0.654206	0.845111	0.963211	0.711778	0.678445	0.877308	0.692678	0.668622	0.657253
41305	36289	40556	43097	37588	36780	41237	37019	36634	36484	22200	0.878354	0.65025	0.844293	0.959845	0.709322	0.672578	0.875261	0.683447	0.665939	0.659118
41214	36224	40598	43141	37518	36779	41188	37064	36651	36363	22300	0.874216	0.647294	0.846203	0.961846	0.706139	0.672533	0.873033	0.685493	0.666712	0.653615
41223	36276	40462	43029	37490	36800	41139	36982	36545	36404	22400	0.874625	0.649659	0.840018	0.956753	0.704866	0.673488	0.870805	0.681764	0.661892	0.65548
41106	36057	40420	42991	37406	36645	40974	36882	36467	36239	22500	0.869304	0.6397	0.838108	0.955025	0.701046	0.666439	0.863302	0.677217	0.658345	0.647976
40988	35981	40238	42782	37311	36597	40948	36723	36364	36188	22600	0.863938	0.636244	0.829832	0.945521	0.696726	0.664256	0.862119	0.669986	0.653661	0.645657
41082	35994	40364	42854	37348	36553	40972	36759	36390	36151	22700	0.868213	0.636835	0.835562	0.948795	0.698408	0.662256	0.863211	0.671623	0.654843	0.643975
40932	35921	40186	42770	37222	36493	40884	36539	36293	36068	22800	0.861392	0.633515	0.827467	0.944975	0.692678	0.659527	0.859209	0.661619	0.650432	0.6402
40874	35767	40062	42696	37145	36246	40789	36378	36175	36020	22900	0.858754	0.626512	0.821828	0.94161	0.689177	0.648295	0.854889	0.654297	0.645066	0.638017
40735	35679	39997	42545	37008	36175	40700	36296	36108	35872	23000	0.852433	0.62251	0.818872	0.934743	0.682947	0.645066	0.850841	0.650568	0.642019	0.631287
40729	35666	39971	42539	36974	36138	40659	36313	36039	35860	23100	0.85216	0.621919	0.81769	0.93447	0.681401	0.643383	0.848977	0.651342	0.638881	0.630741
40597	35538	39886	42478	36845	36042	40525	36128	35962	35772	23200	0.846157	0.616098	0.813824	0.931696	0.675534	0.639018	0.842883	0.642929	0.63538	0.626739
40456	35459	39750	42321	36738	35978	40453	36111	35885	35702	23300	0.839745	0.612506	0.80764	0.924557	0.670668	0.636107	0.839609	0.642156	0.631878	0.623556
40454	35396	39702	42292	36682	35877	40349	36000	35780	35608	23400	0.839654	0.609641	0.805457	0.923238	0.668122	0.631514	0.834879	0.637108	0.627103	0.619281
40375	35344	39636	42211	36616	35831	40326	35914	35744	35554	23500	0.836062	0.607276	0.802456	0.919554	0.665121	0.629422	0.833834	0.633197	0.625466	0.616826
40369	35305	39581	42163	36588	35784	40248	35874	35668	35539	23600	0.835789	0.605503	0.799955	0.917372	0.663847	0.627285	0.830286	0.631378	0.62201	0.616144
40340	35242	39564	42160	36535	35698	40188	35833	35634	35437	23700	0.83447	0.602638	0.799181	0.917235	0.661437	0.623374	0.827558	0.629513	0.620464	0.611505
40215	35221	39480	42122	36458	35725	40159	35813	35614	35408	23800	0.828786	0.601683	0.795362	0.915507	0.657935	0.624602	0.826239	0.628604	0.619554	0.610186
40222	35128	39374	41962	36437	35647	40080	35821	35519	35390	23900	0.829104	0.597453	0.790541	0.908231	0.65698	0.621055	0.822647	0.628968	0.615234	0.609368
40083	35048	39386	41949	36307	35531	40031	35728	35502	35267	24000	0.822783	0.593815	0.791087	0.90764	0.651069	0.61578	0.820418	0.624739	0.614461	0.603774
40197	35181	39450	42042	36396	35633	40098	35697	35533	35367	24100	0.827967	0.599864	0.793997	0.911869	0.655116	0.620418	0.823465	0.623329	0.615871	0.608322
40057	35066	39303	41919	36328	35534	39981	35644	35457	35203	24200	0.821601	0.594634	0.787312	0.906276	0.652024	0.615916	0.818145	0.620919	0.612415	0.600864
40094	35105	39354	41968	36294	35597	40125	35615	35474	35300	24300	0.823283	0.596407	0.789632	0.908504	0.650477	0.618781	0.824693	0.6196	0.613188	0.605275
40128	35035	39371	41918	36335	35535	40094	35567	35468	35248	24400	0.824829	0.593224	0.790405	0.90623	0.652342	0.615962	0.823283	0.617417	0.612915	0.60291
40074	35021	39347	41935	36275	35498	39999	35580	35440	35197	24500	0.822374	0.592588	0.789313	0.907003	0.649613	0.614279	0.818963	0.618008	0.611642	0.600591
40016	34957	39245	41829	36200	35495	39977	35508	35370	35215	24600	0.819736	0.589677	0.784675	0.902183	0.646203	0.614143	0.817963	0.614734	0.608458	0.60141
40013	34962	39379	41870	36175	35474	40000	35590	35411	35171	24700	0.8196	0.589905	0.790769	0.904047	0.645066	0.613188	0.819009	0.618463	0.610323	0.599409
39966	34966	39189	41772	36151	35480	39956	35431	35297	35086	24800	0.817462	0.590086	0.782128	0.899591	0.643975	0.613461	0.817008	0.611232	0.605139	0.595543
39908	34859	39192	41786	36163	35377	39909	35387	35272	35056	24900	0.814825	0.585221	0.782265	0.900227	0.64452	0.608777	0.81487	0.609231	0.604002	0.594179
40028	34946	39262	41781	36213	35460	40067	35390	35344	35146	25000	0.820282	0.589177	0.785448	0.9	0.646794	0.612551	0.822055	0.609368	0.607276	0.598272
40012	34933	39270	41796	36200	35383	39967	35314	35315	35096	25100	0.819554	0.588586	0.785812	0.900682	0.646203	0.60905	0.817508	0.605912	0.605957	0.595998
39948	34880	39225	41719	36119	35402	39939	35325	35269	35052	25200	0.816644	0.586176	0.783765	0.897181	0.642519	0.609914	0.816235	0.606412	0.603865	0.593997
39956	34808	39220	41728	36158	35330	39934	35246	35238	35040	25300	0.817008	0.582901	0.783538	0.89759	0.644293	0.606639	0.816007	0.602819	0.602456	0.593452
39888	34766	39250	41673	36022	35308	39968	35165	35215	34979	25400	0.813915	0.580991	0.784902	0.895089	0.638108	0.605639	0.817553	0.599136	0.60141	0.590678
39877	34739	39152	41639	36044	35254	39854	35124	35155	34925	25500	0.813415	0.579764	0.780446	0.893543	0.639109	0.603183	0.812369	0.597271	0.598681	0.588222
39771	34673	39090	41584	35896	35178	39749	35028	35086	34865	25600	0.808595	0.576762	0.777626	0.891041	0.632378	0.599727	0.807594	0.592906	0.595543	0.585493
39722	34612	39104	41565	35873	35120	39802	34944	35055	34838	25700	0.806367	0.573988	0.778263	0.890177	0.631332	0.59709	0.810005	0.589086	0.594134	0.584266
39633	34504	39003	41457	35823	34966	39581	34851	34949	34707	25800	0.802319	0.569077	0.77367	0.885266	0.629059	0.590086	0.799955	0.584857	0.589313	0.578308
39589	34490	38918	41423	35752	34982	39578	34827	34919	34686	25900	0.800318	0.56844	0.769804	0.88372	0.62583	0.590814	0.799818	0.583765	0.587949	0.577353
39643	34443	38936	41455	35767	34950	39576	34713	34879	34758	26000	0.802774	0.566303	0.770623	0.885175	0.626512	0.589359	0.799727	0.578581	0.58613	0.580628
39534	34405	38868	41397	35694	34922	39592	34746	34866	34660	26100	0.797817	0.564575	0.767531	0.882538	0.623192	0.588085	0.800455	0.580082	0.585539	0.576171
39405	34291	38778	41278	35585	34813	39399	34649	34750	34546	26200	0.791951	0.559391	0.763438	0.877126	0.618236	0.583129	0.791678	0.575671	0.580264	0.570987
39401	34188	38722	41193	35543	34718	39368	34507	34662	34489	26300	0.791769	0.554707	0.760891	0.873261	0.616326	0.578809	0.790268	0.569213	0.576262	0.568395
39358	34206	38756	41208	35493	34685	39348	34612	34687	34401	26400	0.789814	0.555525	0.762437	0.873943	0.614052	0.577308	0.789359	0.573988	0.577399	0.564393
39276	34140	38594	41081	35417	34606	39188	34418	34546	34407	26500	0.786085	0.552524	0.75507	0.868167	0.610596	0.573715	0.782083	0.565166	0.570987	0.564666
39253	34075	38631	41085	35400	34568	39226	34342	34528	34324	26600	0.785039	0.549568	0.756753	0.868349	0.609823	0.571987	0.783811	0.56171	0.570168	0.560891
39198	34015	38485	40929	35354	34550	39226	34295	34461	34228	26700	0.782538	0.546839	0.750114	0.861255	0.607731	0.571169	0.783811	0.559573	0.567121	0.556526
39169	34087	38481	40935	35320	34598	39184	34272	34431	34229	26800	0.781219	0.550114	0.749932	0.861528	0.606185	0.573352	0.781901	0.558527	0.565757	0.556571
39150	33975	38515	40916	35309	34468	39130	34226	34404	34191	26900	0.780355	0.54502	0.751478	0.860664	0.605684	0.56744	0.779445	0.556435	0.564529	0.554843
38994	33851	38326	40702	35113	34397	39013	34125	34284	34075	27000	0.773261	0.539382	0.742883	0.850932	0.596771	0.564211	0.774125	0.551842	0.559072	0.549568
39003	33831	38320	40744	35117	34322	38929	34131	34228	34015	27100	0.77367	0.538472	0.74261	0.852842	0.596953	0.5608	0.770305	0.552115	0.556526	0.546839
38934	33773	38230	40651	35085	34308	38922	33952	34195	33986	27200	0.770532	0.535834	0.738518	0.848613	0.595498	0.560164	0.769986	0.543975	0.555025	0.545521
38912	33730	38234	40631	35055	34281	38882	33967	34160	33986	27300	0.769532	0.533879	0.738699	0.847704	0.594134	0.558936	0.768167	0.544657	0.553433	0.545521
38846	33682	38152	40538	34915	34197	38831	33875	34094	33871	27400	0.76653	0.531696	0.73497	0.843474	0.587767	0.555116	0.765848	0.540473	0.550432	0.540291
38864	33620	38154	40511	34903	34175	38799	33851	34050	33938	27500	0.767349	0.528877	0.735061	0.842246	0.587221	0.554116	0.764393	0.539382	0.548431	0.543338
38764	33544	38136	40458	34816	34097	38735	33836	34066	33813	27600	0.762801	0.525421	0.734243	0.839836	0.583265	0.550568	0.761482	0.538699	0.549159	0.537653
38772	33538	38042	40397	34835	34092	38723	33726	33992	33832	27700	0.763165	0.525148	0.729968	0.837062	0.584129	0.550341	0.760937	0.533697	0.545794	0.538518
38702	33493	38002	40379	34735	34046	38673	33709	33945	33753	27800	0.759982	0.523101	0.728149	0.836244	0.579582	0.548249	0.758663	0.532924	0.543656	0.534925
38797	33507	38046	40382	34769	34033	38712	33698	33958	33890	27900	0.764302	0.523738	0.73015	0.83638	0.581128	0.547658	0.760437	0.532424	0.544247	0.541155
38746	33444	38074	40366	34723	34014	38689	33741	33977	33800	28000	0.761983	0.520873	0.731423	0.835653	0.579036	0.546794	0.759391	0.534379	0.545111	0.537062
38796	33482	38011	40315	34735	34017	38682	33655	33913	33852	28100	0.764256	0.522601	0.728558	0.833333	0.579582	0.54693	0.759072	0.530468	0.542201	0.539427
38811	33409	38053	40361	34721	33980	38642	33582	33931	33794	28200	0.764939	0.519281	0.730468	0.835425	0.578945	0.545248	0.757253	0.527149	0.54302	0.536789
38743	33363	37893	40201	34654	33973	38654	33546	33856	33767	28300	0.761846	0.51719	0.723192	0.828149	0.575898	0.54493	0.757799	0.525512	0.539609	0.535562
38730	33289	37928	40239	34629	33879	38591	33555	33847	33690	28400	0.761255	0.513824	0.724784	0.829877	0.574761	0.540655	0.754934	0.525921	0.5392	0.53206
38672	33305	37778	40104	34575	33889	38578	33520	33763	33685	28500	0.758618	0.514552	0.717963	0.823738	0.572306	0.54111	0.754343	0.524329	0.53538	0.531833
38591	33151	37713	40072	34514	33715	38458	33368	33674	33618	28600	0.754934	0.507549	0.715007	0.822283	0.569532	0.533197	0.748886	0.517417	0.531332	0.528786
38622	33138	37755	40057	34511	33721	38578	33384	33715	33679	28700	0.756344	0.506958	0.716917	0.821601	0.569395	0.53347	0.754343	0.518145	0.533197	0.53156
38582	33130	37679	40027	34462	33676	38452	33292	33636	33559	28800	0.754525	0.506594	0.713461	0.820236	0.567167	0.531423	0.748613	0.513961	0.529604	0.526103
38539	33042	37605	39931	34355	33554	38359	33237	33561	33595	28900	0.752569	0.502592	0.710095	0.815871	0.562301	0.525875	0.744384	0.51146	0.526194	0.52774
38486	32970	37607	39891	34275	33512	38308	33231	33528	33440	29000	0.750159	0.499318	0.710186	0.814052	0.558663	0.523965	0.742065	0.511187	0.524693	0.520691
38377	32935	37439	39821	34188	33549	38273	33110	33428	33407	29100	0.745202	0.497726	0.702547	0.810869	0.554707	0.525648	0.740473	0.505684	0.520146	0.519191
38309	32760	37273	39668	34106	33319	38048	32926	33273	33281	29200	0.74211	0.489768	0.694998	0.803911	0.550978	0.515189	0.730241	0.497317	0.513097	0.513461
38243	32720	37218	39545	33989	33300	38107	32928	33256	33228	29300	0.739109	0.487949	0.692497	0.798317	0.545657	0.514325	0.732924	0.497408	0.512324	0.51105
38243	32680	37243	39595	33980	33218	38003	32863	33223	33215	29400	0.739109	0.48613	0.693633	0.800591	0.545248	0.510596	0.728195	0.494452	0.510823	0.510459
38231	32665	37210	39544	33921	33272	38071	32802	33181	33148	29500	0.738563	0.485448	0.692133	0.798272	0.542565	0.513051	0.731287	0.491678	0.508913	0.507412
38220	32564	37079	39482	33884	33134	37882	32771	33087	33091	29600	0.738063	0.480855	0.686176	0.795452	0.540882	0.506776	0.722692	0.490268	0.504638	0.50482
38111	32535	37092	39400	33766	33148	37939	32695	33080	33089	29700	0.733106	0.479536	0.686767	0.791724	0.535516	0.507412	0.725284	0.486812	0.50432	0.504729
38092	32466	37005	39378	33696	33053	37790	32617	32981	33025	29800	0.732242	0.476398	0.68281	0.790723	0.532333	0.503092	0.718508	0.483265	0.499818	0.501819
38008	32413	36914	39279	33656	32984	37739	32628	32941	32960	29900	0.728422	0.473988	0.678672	0.786221	0.530514	0.499955	0.716189	0.483765	0.497999	0.498863
38088	32378	36965	39315	33644	32950	37743	32604	32915	32983	30000	0.73206	0.472397	0.680991	0.787858	0.529968	0.498408	0.716371	0.482674	0.496817	0.499909
37965	32300	36926	39237	33564	32937	37724	32528	32906	32928	30100	0.726467	0.468849	0.679218	0.784311	0.52633	0.497817	0.715507	0.479218	0.496407	0.497408
37864	32168	36706	39049	33436	32791	37526	32369	32739	32789	30200	0.721874	0.462847	0.669213	0.775762	0.520509	0.491178	0.706503	0.471987	0.488813	0.491087
37783	32127	36699	39034	33358	32735	37494	32301	32732	32743	30300	0.71819	0.460982	0.668895	0.77508	0.516962	0.488631	0.705048	0.468895	0.488495	0.488995
37747	32103	36681	39000	33346	32664	37454	32226	32671	32773	30400	0.716553	0.459891	0.668076	0.773533	0.516417	0.485402	0.703229	0.465484	0.485721	0.490359
37706	32063	36642	39017	33296	32656	37464	32216	32672	32712	30500	0.714688	0.458072	0.666303	0.774307	0.514143	0.485039	0.703683	0.46503	0.485766	0.487585
37712	32033	36598	38986	33242	32619	37397	32122	32611	32698	30600	0.714961	0.456708	0.664302	0.772897	0.511687	0.483356	0.700637	0.460755	0.482992	0.486949
37627	31964	36660	38969	33161	32550	37415	32119	32615	32600	30700	0.711096	0.45357	0.667121	0.772124	0.508004	0.480218	0.701455	0.460618	0.483174	0.482492
37551	31912	36471	38806	33086	32496	37307	32021	32472	32506	30800	0.70764	0.451205	0.658527	0.764711	0.504593	0.477763	0.696544	0.456162	0.476671	0.478217
37560	31902	36527	38912	33094	32434	37293	31977	32492	32483	30900	0.708049	0.45075	0.661073	0.769532	0.504957	0.474943	0.695907	0.454161	0.477581	0.477171
37545	31851	36509	38834	33038	32413	37326	31887	32434	32464	31000	0.707367	0.448431	0.660255	0.765985	0.50241	0.473988	0.697408	0.450068	0.474943	0.476307
37345	31689	36397	38708	32889	32283	37167	31771	32363	32283	31100	0.698272	0.441064	0.655161	0.760255	0.495634	0.468076	0.690177	0.444793	0.471714	0.468076
37406	31777	36396	38745	32940	32363	37241	31759	32361	32336	31200	0.701046	0.445066	0.655116	0.761937	0.497954	0.471714	0.693543	0.444247	0.471623	0.470487
37492	31782	36517	38865	32985	32360	37252	31795	32399	32382	31300	0.704957	0.445293	0.660618	0.767394	0.5	0.471578	0.694043	0.445884	0.473352	0.472578
37369	31706	36325	38661	32861	32318	37245	31729	32321	32305	31400	0.699363	0.441837	0.651887	0.758117	0.494361	0.469668	0.693724	0.442883	0.469804	0.469077
37386	31600	36293	38699	32836	32202	37101	31709	32258	32215	31500	0.700136	0.437017	0.650432	0.759845	0.493224	0.464393	0.687176	0.441974	0.46694	0.464984
37447	31701	36449	38813	32869	32293	37273	31608	32337	32304	31600	0.70291	0.44161	0.657526	0.76503	0.494725	0.468531	0.694998	0.437381	0.470532	0.469031
37375	31573	36302	38665	32841	32133	37138	31503	32215	32190	31700	0.699636	0.435789	0.650841	0.758299	0.493452	0.461255	0.688859	0.432606	0.464984	0.463847
37258	31518	36262	38609	32729	32130	37134	31543	32210	32124	31800	0.694316	0.433288	0.649022	0.755753	0.488358	0.461119	0.688677	0.434425	0.464757	0.460846
37275	31504	36283	38621	32728	32091	37067	31497	32176	32103	31900	0.695089	0.432651	0.649977	0.756298	0.488313	0.459345	0.68563	0.432333	0.463211	0.459891
37193	31444	36177	38514	32676	32075	36962	31470	32099	32025	32000	0.69136	0.429923	0.645157	0.751432	0.485948	0.458618	0.680855	0.431105	0.459709	0.456344
37144	31390	36126	38453	32597	31982	36943	31449	32035	32074	32100	0.689131	0.427467	0.642838	0.748658	0.482356	0.454388	0.679991	0.43015	0.456799	0.458572
37109	31394	36172	38506	32581	31965	36888	31408	32043	31969	32200	0.68754	0.427649	0.64493	0.751069	0.481628	0.453615	0.67749	0.428286	0.457162	0.453797
37130	31373	36240	38555	32569	31949	36989	31421	32088	32000	32300	0.688495	0.426694	0.648022	0.753297	0.481082	0.452888	0.682083	0.428877	0.459209	0.455207
37091	31388	36096	38440	32520	31941	36880	31373	31982	31964	32400	0.686721	0.427376	0.641473	0.748067	0.478854	0.452524	0.677126	0.426694	0.454388	0.45357
36958	31272	36011	38350	32409	31837	36749	31360	31933	31792	32500	0.680673	0.422101	0.637608	0.743975	0.473806	0.447794	0.671169	0.426103	0.45216	0.445748
37004	31256	36001	38382	32449	31771	36773	31204	31873	31840	32600	0.682765	0.421373	0.637153	0.74543	0.475625	0.444793	0.67226	0.419009	0.449432	0.447931
36984	31232	36063	38377	32418	31797	36810	31299	31919	31783	32700	0.681855	0.420282	0.639973	0.745202	0.474216	0.445975	0.673943	0.423329	0.451523	0.445339
36888	31202	35926	38300	32352	31725	36714	31166	31803	31736	32800	0.67749	0.418918	0.633743	0.741701	0.471214	0.442701	0.669577	0.417281	0.446248	0.443201
36839	31091	35927	38269	32274	31610	36642	31075	31734	31638	32900	0.675261	0.41387	0.633788	0.740291	0.467667	0.437472	0.666303	0.413142	0.443111	0.438745
36792	31034	35860	38201	32231	31581	36570	31037	31677	31557	33000	0.673124	0.411278	0.630741	0.737199	0.465712	0.436153	0.663029	0.411414	0.440518	0.435061
36706	30979	35700	38086	32153	31590	36524	30950	31593	31515	33100	0.669213	0.408777	0.623465	0.731969	0.462165	0.436562	0.660937	0.407458	0.436698	0.433151
36659	30903	35739	38089	32089	31434	36487	30889	31575	31472	33200	0.667076	0.405321	0.625239	0.732106	0.459254	0.429468	0.659254	0.404684	0.43588	0.431196
36637	30840	35722	38079	32073	31390	36426	30782	31491	31429	33300	0.666075	0.402456	0.624466	0.731651	0.458527	0.427467	0.65648	0.399818	0.43206	0.429241
36521	30722	35533	37942	31971	31246	36311	30666	31366	31326	33400	0.6608	0.39709	0.615871	0.725421	0.453888	0.420919	0.651251	0.394543	0.426376	0.424557
36425	30652	35557	37868	31876	31220	36223	30675	31325	31237	33500	0.656435	0.393906	0.616962	0.722055	0.449568	0.419736	0.647249	0.394952	0.424511	0.420509
36343	30579	35410	37752	31788	31148	36127	30570	31228	31186	33600	0.652706	0.390587	0.610277	0.71678	0.445566	0.416462	0.642883	0.390177	0.4201	0.41819
36254	30506	35355	37781	31700	31051	36064	30559	31169	31087	33700	0.648658	0.387267	0.607776	0.718099	0.441564	0.412051	0.640018	0.389677	0.417417	0.413688
36303	30511	35356	37767	31715	31035	36127	30481	31152	31117	33800	0.650887	0.387494	0.607822	0.717462	0.442246	0.411323	0.642883	0.38613	0.416644	0.415052
36230	30475	35423	37773	31638	30988	36029	30440	31136	31039	33900	0.647567	0.385857	0.610869	0.717735	0.438745	0.409186	0.638427	0.384266	0.415916	0.411505
36179	30434	35245	37686	31604	30971	35989	30381	31046	31000	34000	0.645248	0.383993	0.602774	0.713779	0.437199	0.408413	0.636608	0.381583	0.411824	0.409732
36249	30393	35224	37716	31649	30918	36006	30361	31045	30966	34100	0.648431	0.382128	0.601819	0.715143	0.439245	0.406003	0.637381	0.380673	0.411778	0.408186
36148	30381	35213	37577	31540	30873	35975	30414	31021	30913	34200	0.643838	0.381583	0.601319	0.708822	0.434288	0.403956	0.635971	0.383083	0.410687	0.405775
36176	30399	35194	37626	31531	30880	35990	30315	30990	30946	34300	0.645111	0.382401	0.600455	0.71105	0.433879	0.404275	0.636653	0.378581	0.409277	0.407276
36205	30393	35222	37665	31569	30880	36047	30311	31027	30950	34400	0.64643	0.382128	0.601728	0.712824	0.435607	0.404275	0.639245	0.378399	0.41096	0.407458
36186	30377	35227	37688	31567	30864	35964	30324	31002	30910	34500	0.645566	0.381401	0.601955	0.71387	0.435516	0.403547	0.635471	0.37899	0.409823	0.405639
36268	30424	35236	37714	31556	30899	36064	30282	31020	30958	34600	0.649295	0.383538	0.602365	0.715052	0.435016	0.405139	0.640018	0.37708	0.410641	0.407822
36221	30357	35209	37695	31558	30772	35977	30242	30975	30917	34700	0.647158	0.380491	0.601137	0.714188	0.435107	0.399363	0.636062	0.375261	0.408595	0.405957
36149	30326	35142	37600	31473	30711	35913	30160	30909	30899	34800	0.643884	0.379081	0.59809	0.709868	0.431241	0.396589	0.633151	0.371533	0.405593	0.405139
36242	30380	35315	37718	31516	30740	35993	30191	30975	30933	34900	0.648113	0.381537	0.605957	0.715234	0.433197	0.397908	0.636789	0.372942	0.408595	0.406685
36209	30333	35216	37699	31484	30693	35961	30085	30902	30901	35000	0.646612	0.3794	0.601455	0.71437	0.431742	0.395771	0.635334	0.368122	0.405275	0.40523
36006	30237	35103	37542	31334	30612	35793	30135	30836	30728	35100	0.637381	0.375034	0.596317	0.707231	0.42492	0.392087	0.627694	0.370396	0.402274	0.397362
36110	30333	35204	37631	31405	30652	35927	29997	30857	30813	35200	0.64211	0.3794	0.60091	0.711278	0.428149	0.393906	0.633788	0.36412	0.403229	0.401228
36041	30181	35127	37620	31339	30555	35873	29934	30801	30704	35300	0.638972	0.372487	0.597408	0.710778	0.425148	0.389495	0.631332	0.361255	0.400682	0.396271
35891	30121	34926	37369	31235	30553	35846	29928	30714	30610	35400	0.632151	0.369759	0.588267	0.699363	0.420418	0.389404	0.630105	0.360982	0.396726	0.391996
35955	30130	35060	37475	31281	30524	35844	29920	30754	30641	35500	0.635061	0.370168	0.594361	0.704184	0.42251	0.388085	0.630014	0.360618	0.398545	0.393406
35993	30186	35069	37508	31272	30605	35933	29926	30765	30651	35600	0.636789	0.372715	0.59477	0.705684	0.422101	0.391769	0.634061	0.360891	0.399045	0.393861
35935	30041	34910	37396	31224	30467	35771	29774	30656	30571	35700	0.634152	0.366121	0.58754	0.700591	0.419918	0.385493	0.626694	0.353979	0.394088	0.390223
35830	30033	34899	37306	31129	30480	35754	29760	30616	30446	35800	0.629377	0.365757	0.58704	0.696498	0.415598	0.386085	0.625921	0.353342	0.392269	0.384538
35897	29972	34910	37322	31159	30362	35712	29698	30587	30519	35900	0.632424	0.362983	0.58754	0.697226	0.416962	0.380719	0.624011	0.350523	0.39095	0.387858
35837	29987	34925	37276	31074	30424	35755	29694	30614	30475	36000	0.629695	0.363665	0.588222	0.695134	0.413097	0.383538	0.625966	0.350341	0.392178	0.385857
35799	29904	34832	37242	31000	30282	35662	29619	30491	30379	36100	0.627967	0.359891	0.583993	0.693588	0.409732	0.37708	0.621737	0.34693	0.386585	0.381492
35751	29930	34824	37287	31042	30292	35677	29634	30508	30394	36200	0.625784	0.361073	0.583629	0.695634	0.411642	0.377535	0.622419	0.347613	0.387358	0.382174
35770	29905	34813	37202	31015	30218	35670	29607	30476	30375	36300	0.626648	0.359936	0.583129	0.691769	0.410414	0.37417	0.622101	0.346385	0.385903	0.38131
35681	29889	34786	37148	30971	30262	35637	29677	30486	30328	36400	0.622601	0.359209	0.581901	0.689313	0.408413	0.376171	0.6206	0.349568	0.386357	0.379172
35736	29959	34759	37152	30996	30263	35626	29678	30449	30348	36500	0.625102	0.362392	0.580673	0.689495	0.40955	0.376216	0.6201	0.349613	0.384675	0.380082
35730	29897	34773	37154	30949	30226	35633	29610	30439	30344	36600	0.624829	0.359573	0.58131	0.689586	0.407412	0.374534	0.620418	0.346521	0.38422	0.3799
35731	29867	34751	37165	30961	30200	35653	29593	30408	30262	36700	0.624875	0.358208	0.580309	0.690086	0.407958	0.373352	0.621328	0.345748	0.38281	0.376171
35705	29908	34741	37174	30942	30220	35642	29644	30411	30244	36800	0.623693	0.360073	0.579854	0.690496	0.407094	0.374261	0.620828	0.348067	0.382947	0.375352
35782	29905	34742	37216	30968	30184	35693	29528	30412	30326	36900	0.627194	0.359936	0.5799	0.692406	0.408276	0.372624	0.623147	0.342792	0.382992	0.379081
35765	29920	34903	37231	30991	30158	35786	29649	30514	30301	37000	0.626421	0.360618	0.587221	0.693088	0.409322	0.371442	0.627376	0.348295	0.387631	0.377945
35662	29860	34709	37087	30851	30102	35616	29470	30352	30207	37100	0.621737	0.35789	0.578399	0.686539	0.402956	0.368895	0.619645	0.340155	0.380264	0.37367
35705	29853	34779	37182	30890	30120	35634	29606	30381	30250	37200	0.623693	0.357572	0.581583	0.690859	0.404729	0.369714	0.620464	0.346339	0.381583	0.375625
35770	29836	34795	37213	30983	30097	35726	29531	30387	30277	37300	0.626648	0.356799	0.58231	0.692269	0.408959	0.368668	0.624648	0.342929	0.381855	0.376853
35718	29817	34833	37169	30888	30085	35744	29618	30430	30249	37400	0.624284	0.355935	0.584038	0.690268	0.404638	0.368122	0.625466	0.346885	0.383811	0.37558
35660	29792	34725	37107	30863	30063	35657	29413	30369	30227	37500	0.621646	0.354798	0.579127	0.687449	0.403502	0.367121	0.62151	0.337563	0.381037	0.374579
35691	29779	34767	37174	30849	30047	35693	29371	30387	30195	37600	0.623056	0.354206	0.581037	0.690496	0.402865	0.366394	0.623147	0.335653	0.381855	0.373124
35732	29791	34772	37184	30875	30049	35747	29382	30393	30257	37700	0.62492	0.354752	0.581264	0.69095	0.404047	0.366485	0.625603	0.336153	0.382128	0.375944
35641	29758	34792	37184	30804	30018	35692	29410	30383	30178	37800	0.620782	0.353251	0.582174	0.69095	0.400819	0.365075	0.623101	0.337426	0.381673	0.372351
35639	29789	34776	37154	30837	30034	35739	29304	30324	30204	37900	0.620691	0.354661	0.581446	0.689586	0.402319	0.365803	0.625239	0.332606	0.37899	0.373533
35699	29786	34840	37217	30856	30069	35810	29373	30396	30283	38000	0.62342	0.354525	0.584357	0.692451	0.403183	0.367394	0.628467	0.335744	0.382265	0.377126
35654	29756	34805	37206	30841	30056	35700	29354	30341	30149	38100	0.621373	0.353161	0.582765	0.691951	0.402501	0.366803	0.623465	0.334879	0.379764	0.371032
35764	29819	34840	37296	30927	30073	35826	29372	30381	30243	38200	0.626376	0.356025	0.584357	0.696044	0.406412	0.367576	0.629195	0.335698	0.381583	0.375307
35738	29859	34907	37291	30914	30181	35907	29398	30430	30283	38300	0.625193	0.357844	0.587403	0.695816	0.405821	0.372487	0.632879	0.33688	0.383811	0.377126
35774	29795	34938	37344	30895	30108	35948	29341	30400	30264	38400	0.62683	0.354934	0.588813	0.698226	0.404957	0.369168	0.634743	0.334288	0.382447	0.376262
35706	29747	34907	37342	30858	30081	35920	29273	30413	30212	38500	0.623738	0.352751	0.587403	0.698136	0.403274	0.36794	0.63347	0.331196	0.383038	0.373897
35740	29701	34876	37284	30869	30060	35902	29315	30361	30223	38600	0.625284	0.350659	0.585994	0.695498	0.403774	0.366985	0.632651	0.333106	0.380673	0.374397
35784	29762	34968	37407	30889	30122	35962	29334	30449	30268	38700	0.627285	0.353433	0.590177	0.701091	0.404684	0.369804	0.63538	0.33397	0.384675	0.376444
35783	29723	34963	37434	30884	30078	35950	29191	30385	30288	38800	0.62724	0.35166	0.58995	0.702319	0.404457	0.367804	0.634834	0.327467	0.381764	0.377353
35748	29679	35023	37491	30855	30029	35948	29192	30411	30236	38900	0.625648	0.349659	0.592678	0.704911	0.403138	0.365575	0.634743	0.327513	0.382947	0.374989
35775	29662	34918	37391	30831	30019	35930	29094	30359	30221	39000	0.626876	0.348886	0.587904	0.700364	0.402046	0.365121	0.633925	0.323056	0.380582	0.374307
35839	29689	35068	37506	30893	30060	35995	29144	30420	30249	39100	0.629786	0.350114	0.594725	0.705593	0.404866	0.366985	0.63688	0.32533	0.383356	0.37558
35730	29667	34923	37379	30781	30030	36028	29052	30345	30195	39200	0.624829	0.349113	0.588131	0.699818	0.399773	0.365621	0.638381	0.321146	0.379945	0.373124
35726	29544	34876	37400	30776	29952	35848	28966	30276	30120	39300	0.624648	0.34352	0.585994	0.700773	0.399545	0.362074	0.630196	0.317235	0.376808	0.369714
35891	29665	35098	37619	30891	30074	36070	29079	30426	30222	39400	0.632151	0.349022	0.596089	0.710732	0.404775	0.367622	0.640291	0.322374	0.383629	0.374352
35912	29704	35118	37675	30922	30133	36161	29009	30464	30301	39500	0.633106	0.350796	0.596999	0.713279	0.406185	0.370305	0.644429	0.319191	0.385357	0.377945
35780	29547	34930	37467	30816	29926	35935	28938	30310	30110	39600	0.627103	0.343656	0.588449	0.70382	0.401364	0.360891	0.634152	0.315962	0.378354	0.369259
35684	29512	34874	37389	30676	29919	35951	28949	30277	30048	39700	0.622738	0.342065	0.585903	0.700273	0.394998	0.360573	0.634879	0.316462	0.376853	0.366439
35799	29552	34979	37521	30789	29968	35973	28931	30316	30087	39800	0.627967	0.343884	0.590678	0.706276	0.400136	0.362801	0.63588	0.315643	0.378627	0.368213
35780	29602	35034	37513	30792	30016	36090	28909	30359	30163	39900	0.627103	0.346157	0.593179	0.705912	0.400273	0.364984	0.641201	0.314643	0.380582	0.371669
35802	29557	34983	37498	30773	29973	36009	28878	30324	30126	40000	0.628104	0.344111	0.590859	0.70523	0.399409	0.363029	0.637517	0.313233	0.37899	0.369986
35677	29459	34950	37440	30655	29831	35900	28916	30262	30007	40100	0.622419	0.339654	0.589359	0.702592	0.394043	0.356571	0.63256	0.314961	0.376171	0.364575
35671	29484	34838	37386	30610	29910	35895	28823	30216	30003	40200	0.622146	0.340791	0.584266	0.700136	0.391996	0.360164	0.632333	0.310732	0.374079	0.364393
35729	29412	34814	37406	30614	29777	35900	28756	30200	30018	40300	0.624784	0.337517	0.583174	0.701046	0.392178	0.354116	0.63256	0.307685	0.373352	0.365075
35712	29395	34959	37458	30586	29814	35909	28843	30274	30020	40400	0.624011	0.336744	0.589768	0.703411	0.390905	0.355798	0.63297	0.311642	0.376717	0.365166
35612	29316	34736	37279	30482	29768	35765	28708	30108	29904	40500	0.619463	0.333151	0.579627	0.695271	0.386176	0.353706	0.626421	0.305503	0.369168	0.359891
35500	29213	34590	37193	30413	29603	35672	28652	30007	29814	40600	0.61437	0.328467	0.572988	0.69136	0.383038	0.346203	0.622192	0.302956	0.364575	0.355798
35521	29173	34740	37276	30405	29562	35663	28619	30021	29768	40700	0.615325	0.326648	0.579809	0.695134	0.382674	0.344338	0.621783	0.301455	0.365211	0.353706
35544	29223	34700	37259	30399	29640	35672	28524	29987	29798	40800	0.616371	0.328922	0.57799	0.694361	0.382401	0.347885	0.622192	0.297135	0.363665	0.35507
35534	29172	34694	37322	30425	29569	35625	28560	29997	29762	40900	0.615916	0.326603	0.577717	0.697226	0.383583	0.344657	0.620055	0.298772	0.36412	0.353433
35518	29125	34606	37218	30364	29561	35617	28543	29954	29751	41000	0.615189	0.324466	0.573715	0.692497	0.380809	0.344293	0.619691	0.297999	0.362165	0.352933
35453	29030	34500	37092	30307	29444	35500	28477	29828	29579	41100	0.612233	0.320146	0.568895	0.686767	0.378217	0.338972	0.61437	0.294998	0.356435	0.345111
35335	28947	34386	36972	30174	29386	35445	28377	29762	29547	41200	0.606867	0.316371	0.563711	0.68131	0.372169	0.336335	0.611869	0.29045	0.353433	0.343656
35391	28953	34492	37112	30240	29343	35447	28389	29793	29548	41300	0.609413	0.316644	0.568531	0.687676	0.375171	0.334379	0.61196	0.290996	0.354843	0.343702
35329	28904	34397	37018	30136	29376	35410	28294	29727	29472	41400	0.606594	0.314416	0.564211	0.683402	0.370441	0.33588	0.610277	0.286676	0.351842	0.340246
35299	28853	34374	36966	30129	29276	35354	28347	29690	29421	41500	0.60523	0.312096	0.563165	0.681037	0.370123	0.331332	0.607731	0.289086	0.350159	0.337926
35237	28820	34288	36877	30047	29210	35243	28290	29583	29349	41600	0.60241	0.310596	0.559254	0.67699	0.366394	0.328331	0.602683	0.286494	0.345293	0.334652
35125	28726	34207	36893	29978	29131	35158	28311	29528	29277	41700	0.597317	0.306321	0.555571	0.677717	0.363256	0.324739	0.598818	0.287449	0.342792	0.331378
35135	28726	34192	36831	29951	29150	35226	28180	29490	29292	41800	0.597772	0.306321	0.554889	0.674898	0.362028	0.325603	0.60191	0.281492	0.341064	0.33206
35190	28728	34280	36966	29974	29127	35188	28176	29517	29268	41900	0.600273	0.306412	0.55889	0.681037	0.363074	0.324557	0.600182	0.28131	0.342292	0.330969
35020	28640	34042	36724	29837	29092	35059	28064	29383	29120	42000	0.592542	0.30241	0.548067	0.670032	0.356844	0.322965	0.594316	0.276216	0.336198	0.324238
34930	28519	33891	36623	29781	28970	34898	28105	29284	29015	42100	0.588449	0.296908	0.541201	0.665439	0.354297	0.317417	0.586994	0.278081	0.331696	0.319463
35004	28553	34014	36661	29757	29005	35022	28085	29286	29034	42200	0.591814	0.298454	0.546794	0.667167	0.353206	0.319009	0.592633	0.277171	0.331787	0.320327
35062	28561	34009	36754	29768	28927	34959	28038	29302	29027	42300	0.594452	0.298818	0.546567	0.671396	0.353706	0.315462	0.589768	0.275034	0.332515	0.320009
34909	28475	33928	36693	29688	28924	34921	28002	29245	28979	42400	0.587494	0.294907	0.542883	0.668622	0.350068	0.315325	0.58804	0.273397	0.329923	0.317826
34897	28410	33798	36586	29646	28828	34825	28010	29148	28944	42500	0.586949	0.291951	0.536971	0.663756	0.348158	0.31096	0.583674	0.273761	0.325512	0.316235
34748	28304	33730	36455	29468	28722	34712	27933	29073	28782	42600	0.580173	0.287131	0.533879	0.657799	0.340064	0.306139	0.578536	0.270259	0.322101	0.308868
34706	28281	33640	36380	29421	28653	34617	27757	28968	28780	42700	0.578263	0.286085	0.529786	0.654388	0.337926	0.303001	0.574216	0.262256	0.317326	0.308777
34693	28184	33662	36413	29382	28591	34563	27777	28956	28703	42800	0.577672	0.281673	0.530787	0.655889	0.336153	0.300182	0.57176	0.263165	0.31678	0.305275
34777	28199	33641	36430	29412	28561	34621	27723	28930	28760	42900	0.581492	0.282356	0.529832	0.656662	0.337517	0.298818	0.574397	0.260709	0.315598	0.307867
34740	28175	33736	36417	29352	28584	34604	27733	28955	28691	43000	0.579809	0.281264	0.534152	0.656071	0.334789	0.299864	0.573624	0.261164	0.316735	0.304729
34696	28184	33615	36358	29305	28552	34502	27691	28856	28661	43100	0.577808	0.281673	0.528649	0.653388	0.332651	0.298408	0.568986	0.259254	0.312233	0.303365
34744	28128	33672	36413	29333	28528	34540	27648	28861	28644	43200	0.579991	0.279127	0.531241	0.655889	0.333925	0.297317	0.570714	0.257299	0.31246	0.302592
34733	28142	33638	36299	29321	28511	34577	27625	28841	28664	43300	0.579491	0.279764	0.529695	0.650705	0.333379	0.296544	0.572397	0.256253	0.311551	0.303502
34700	28095	33631	36279	29259	28438	34491	27637	28787	28558	43400	0.57799	0.277626	0.529377	0.649795	0.330559	0.293224	0.568486	0.256799	0.309095	0.298681
34791	28141	33646	36325	29308	28513	34597	27610	28813	28612	43500	0.582128	0.279718	0.530059	0.651887	0.332788	0.296635	0.573306	0.255571	0.310277	0.301137
34793	28061	33589	36278	29283	28381	34499	27566	28744	28546	43600	0.582219	0.27608	0.527467	0.64975	0.331651	0.290632	0.568849	0.25357	0.30714	0.298136
34709	28063	33605	36209	29211	28448	34541	27565	28729	28537	43700	0.578399	0.276171	0.528195	0.646612	0.328377	0.293679	0.570759	0.253524	0.306457	0.297726
34656	27967	33566	36193	29198	28322	34386	27468	28643	28439	43800	0.575989	0.271805	0.526421	0.645884	0.327785	0.287949	0.563711	0.249113	0.302547	0.29327
34693	27983	33516	36164	29114	28354	34400	27448	28650	28440	43900	0.577672	0.272533	0.524147	0.644566	0.323965	0.289404	0.564347	0.248204	0.302865	0.293315
34609	27905	33393	36024	29074	28255	34274	27427	28548	28393	44000	0.573852	0.268986	0.518554	0.638199	0.322146	0.284902	0.558618	0.247249	0.298226	0.291178
34532	27825	33480	36060	29018	28232	34246	27448	28560	28329	44100	0.57035	0.265348	0.52251	0.639836	0.3196	0.283856	0.557344	0.248204	0.298772	0.288267
34594	27918	33394	35998	28996	28257	34297	27429	28494	28297	44200	0.57317	0.269577	0.518599	0.637017	0.318599	0.284993	0.559663	0.24734	0.295771	0.286812
34615	27918	33412	36005	29033	28281	34244	27515	28534	28302	44300	0.574125	0.269577	0.519418	0.637335	0.320282	0.286085	0.557253	0.251251	0.29759	0.28704
34525	27885	33296	35845	28975	28264	34259	27486	28495	28268	44400	0.570032	0.268076	0.514143	0.630059	0.317644	0.285312	0.557935	0.249932	0.295816	0.285493
34610	27932	33428	35990	29010	28264	34273	27525	28526	28268	44500	0.573897	0.270214	0.520146	0.636653	0.319236	0.285312	0.558572	0.251705	0.297226	0.285493
34665	27866	33401	36025	29042	28208	34299	27454	28478	28267	44600	0.576398	0.267212	0.518918	0.638245	0.320691	0.282765	0.559754	0.248477	0.295043	0.285448
34641	27900	33397	35932	29002	28286	34353	27409	28496	28299	44700	0.575307	0.268759	0.518736	0.634015	0.318872	0.286312	0.56221	0.24643	0.295862	0.286903
34706	27934	33414	35937	29010	28266	34285	27469	28477	28286	44800	0.578263	0.270305	0.519509	0.634243	0.319236	0.285402	0.559118	0.249159	0.294998	0.286312
34630	27914	33355	35933	28995	28221	34261	27522	28464	28220	44900	0.574807	0.269395	0.516826	0.634061	0.318554	0.283356	0.558026	0.251569	0.294407	0.283311
34653	27879	33296	35901	28994	28215	34288	27459	28445	28268	45000	0.575853	0.267804	0.514143	0.632606	0.318508	0.283083	0.559254	0.248704	0.293543	0.285493
34709	27901	33544	36072	29035	28203	34383	27519	28539	28270	45100	0.578399	0.268804	0.525421	0.640382	0.320373	0.282538	0.563574	0.251432	0.297817	0.285584
34777	27921	33533	36067	29037	28225	34430	27362	28476	28301	45200	0.581492	0.269714	0.52492	0.640155	0.320464	0.283538	0.565712	0.244293	0.294952	0.286994
34759	27876	33523	36058	29030	28183	34399	27421	28488	28238	45300	0.580673	0.267667	0.524466	0.639745	0.320146	0.281628	0.564302	0.246976	0.295498	0.284129
34695	27827	33363	35939	28977	28138	34300	27333	28404	28207	45400	0.577763	0.265439	0.51719	0.634334	0.317735	0.279582	0.5598	0.242974	0.291678	0.282719
34758	27805	33505	35962	28940	28122	34387	27404	28430	28135	45500	0.580628	0.264438	0.523647	0.63538	0.316053	0.278854	0.563756	0.246203	0.29286	0.279445
34802	27876	33498	35982	28970	28151	34373	27350	28404	28177	45600	0.582628	0.267667	0.523329	0.636289	0.317417	0.280173	0.56312	0.243747	0.291678	0.281355
34691	27752	33421	35933	28924	28078	34316	27322	28366	28091	45700	0.577581	0.262028	0.519827	0.634061	0.315325	0.276853	0.560528	0.242474	0.28995	0.277444
34658	27746	33297	35804	28851	28046	34255	27278	28293	28069	45800	0.57608	0.261755	0.514188	0.628195	0.312005	0.275398	0.557754	0.240473	0.28663	0.276444
34749	27762	33477	35923	28897	28053	34330	27295	28343	28029	45900	0.580218	0.262483	0.522374	0.633606	0.314097	0.275716	0.561164	0.241246	0.288904	0.274625
34761	27789	33335	35840	28872	28058	34329	27250	28288	28013	46000	0.580764	0.263711	0.515916	0.629832	0.31296	0.275944	0.561119	0.2392	0.286403	0.273897
34608	27624	33143	35756	28801	27903	34169	27157	28174	27910	46100	0.573806	0.256207	0.507185	0.626012	0.309732	0.268895	0.553843	0.23497	0.281219	0.269213
34705	27731	33291	35733	28823	27991	34340	27228	28260	27961	46200	0.578217	0.261073	0.513915	0.624966	0.310732	0.272897	0.561619	0.238199	0.28513	0.271533
34672	27692	33189	35642	28822	27950	34197	27192	28176	27901	46300	0.576717	0.2593	0.509277	0.620828	0.310687	0.271032	0.555116	0.236562	0.28131	0.268804
34655	27689	33187	35686	28776	27967	34208	27160	28155	27865	46400	0.575944	0.259163	0.509186	0.622829	0.308595	0.271805	0.555616	0.235107	0.280355	0.267167
34763	27674	33262	35728	28849	27961	34272	27164	28184	27901	46500	0.580855	0.258481	0.512597	0.624739	0.311915	0.271533	0.558527	0.235289	0.281673	0.268804
34663	27621	33238	35703	28768	27890	34268	27093	28170	27835	46600	0.576307	0.256071	0.511505	0.623602	0.308231	0.268304	0.558345	0.23206	0.281037	0.265803
34684	27601	33227	35686	28725	27843	34237	26991	28105	27872	46700	0.577262	0.255161	0.511005	0.622829	0.306276	0.266166	0.556935	0.227422	0.278081	0.267485
34605	27578	33124	35596	28685	27880	34163	27051	28087	27765	46800	0.57367	0.254116	0.506321	0.618736	0.304457	0.267849	0.55357	0.23015	0.277262	0.262619
34732	27620	33168	35611	28708	27900	34244	27091	28092	27811	46900	0.579445	0.256025	0.508322	0.619418	0.305503	0.268759	0.557253	0.231969	0.27749	0.264711
34632	27566	33257	35622	28635	27790	34256	27101	28096	27760	47000	0.574898	0.25357	0.512369	0.619918	0.302183	0.263756	0.557799	0.232424	0.277672	0.262392
34638	27627	33164	35603	28655	27853	34221	27095	28064	27764	47100	0.575171	0.256344	0.50814	0.619054	0.303092	0.266621	0.556207	0.232151	0.276216	0.262574
34731	27628	33336	35736	28688	27903	34299	27088	28108	27761	47200	0.5794	0.256389	0.515962	0.625102	0.304593	0.268895	0.559754	0.231833	0.278217	0.262437
34668	27611	33224	35625	28665	27864	34205	27090	28079	27714	47300	0.576535	0.255616	0.510869	0.620055	0.303547	0.267121	0.55548	0.231924	0.276899	0.2603
34684	27627	33189	35623	28702	27848	34217	27107	28047	27672	47400	0.577262	0.256344	0.509277	0.619964	0.30523	0.266394	0.556025	0.232697	0.275443	0.25839
34827	27655	33275	35739	28770	27898	34281	27033	28051	27746	47500	0.583765	0.257617	0.513188	0.625239	0.308322	0.268668	0.558936	0.229332	0.275625	0.261755
34823	27709	33338	35685	28748	27927	34331	27105	28057	27736	47600	0.583583	0.260073	0.516053	0.622783	0.307322	0.269986	0.56121	0.232606	0.275898	0.261301
34805	27703	33232	35619	28702	27976	34319	27044	28033	27699	47700	0.582765	0.2598	0.511232	0.619782	0.30523	0.272215	0.560664	0.229832	0.274807	0.259618
34903	27697	33310	35738	28764	27944	34320	27015	28043	27715	47800	0.587221	0.259527	0.514779	0.625193	0.308049	0.270759	0.560709	0.228513	0.275261	0.260346
34912	27760	33360	35657	28752	28009	34435	27074	28073	27685	47900	0.587631	0.262392	0.517053	0.62151	0.307503	0.273715	0.565939	0.231196	0.276626	0.258981
34944	27816	33298	35586	28738	27994	34299	27183	28020	27650	48000	0.589086	0.264939	0.514234	0.618281	0.306867	0.273033	0.559754	0.236153	0.274216	0.25739
34818	27656	33198	35573	28637	27868	34221	26952	27962	27585	48100	0.583356	0.257663	0.509686	0.61769	0.302274	0.267303	0.556207	0.225648	0.271578	0.254434
34779	27538	33161	35541	28557	27735	34116	26900	27864	27546	48200	0.581583	0.252296	0.508004	0.616235	0.298636	0.261255	0.551432	0.223283	0.267121	0.25266
34823	27593	33217	35520	28547	27814	34193	26947	27906	27521	48300	0.583583	0.254798	0.51055	0.61528	0.298181	0.264848	0.554934	0.225421	0.269031	0.251523
34653	27527	33021	35379	28442	27783	34052	26908	27795	27452	48400	0.575853	0.251796	0.501637	0.608868	0.293406	0.263438	0.548522	0.223647	0.263984	0.248386
34582	27417	33039	35380	28371	27707	33958	26846	27757	27421	48500	0.572624	0.246794	0.502456	0.608913	0.290177	0.259982	0.544247	0.220828	0.262256	0.246976
34747	27450	33140	35485	28439	27679	34067	26823	27793	27500	48600	0.580127	0.248295	0.507049	0.613688	0.29327	0.258709	0.549204	0.219782	0.263893	0.250568
34605	27431	33057	35427	28373	27725	34025	26800	27770	27438	48700	0.57367	0.247431	0.503274	0.61105	0.290268	0.2608	0.547294	0.218736	0.262847	0.247749
34523	27296	32996	35378	28311	27568	33882	26743	27688	27325	48800	0.569941	0.241291	0.5005	0.608822	0.287449	0.253661	0.540791	0.216144	0.259118	0.24261
34437	27233	32919	35315	28237	27524	33886	26612	27640	27320	48900	0.56603	0.238427	0.496999	0.605957	0.284084	0.25166	0.540973	0.210186	0.256935	0.242383
34436	27185	32945	35294	28228	27477	33809	26575	27605	27206	49000	0.565985	0.236244	0.498181	0.605002	0.283674	0.249523	0.537472	0.208504	0.255343	0.237199
34362	27175	32790	35206	28180	27475	33810	26561	27550	27142	49100	0.562619	0.235789	0.491132	0.601	0.281492	0.249432	0.537517	0.207867	0.252842	0.234288
34462	27111	32852	35251	28224	27432	33788	26493	27546	27236	49200	0.567167	0.232879	0.493952	0.603047	0.283492	0.247476	0.536517	0.204775	0.25266	0.238563
34396	27108	32850	35219	28167	27413	33825	26499	27573	27201	49300	0.564166	0.232742	0.493861	0.601592	0.2809	0.246612	0.538199	0.205048	0.253888	0.236971
34325	27024	32737	35118	28145	27400	33702	26444	27493	27117	49400	0.560937	0.228922	0.488722	0.596999	0.2799	0.246021	0.532606	0.202547	0.25025	0.233151
34409	27046	32840	35252	28155	27356	33783	26400	27534	27206	49500	0.564757	0.229923	0.493406	0.603092	0.280355	0.24402	0.536289	0.200546	0.252115	0.237199
34429	27049	32896	35244	28167	27343	33768	26510	27544	27150	49600	0.565666	0.230059	0.495953	0.602729	0.2809	0.243429	0.535607	0.205548	0.252569	0.234652
34345	27029	32788	35211	28101	27282	33747	26287	27485	27121	49700	0.561846	0.22915	0.491041	0.601228	0.277899	0.240655	0.534652	0.195407	0.249886	0.233333
34372	26940	32837	35335	28130	27180	33725	26278	27482	27130	49800	0.563074	0.225102	0.49327	0.606867	0.279218	0.236016	0.533652	0.194998	0.24975	0.233743
34307	26968	32764	35192	28057	27238	33747	26365	27465	27126	49900	0.560118	0.226376	0.48995	0.600364	0.275898	0.238654	0.534652	0.198954	0.248977	0.233561
34411	26994	32863	35250	28115	27261	33730	26343	27482	27118	50000	0.564848	0.227558	0.494452	0.603001	0.278536	0.2397	0.533879	0.197954	0.24975	0.233197
34497	26944	32957	35379	28146	27225	33809	26273	27471	27159	50100	0.568759	0.225284	0.498727	0.608868	0.279945	0.238063	0.537472	0.19477	0.24925	0.235061
34413	26866	32931	35358	28057	27131	33780	26149	27482	27126	50200	0.564939	0.221737	0.497544	0.607913	0.275898	0.233788	0.536153	0.189131	0.24975	0.233561
34389	26867	32889	35334	28047	27135	33709	26112	27416	27141	50300	0.563847	0.221783	0.495634	0.606821	0.275443	0.23397	0.532924	0.187449	0.246749	0.234243
34564	26925	33096	35482	28104	27190	33827	26113	27490	27159	50400	0.571805	0.22442	0.505048	0.613552	0.278035	0.236471	0.53829	0.187494	0.250114	0.235061
34534	26900	33008	35433	28072	27090	33839	26014	27449	27187	50500	0.570441	0.223283	0.501046	0.611323	0.27658	0.231924	0.538836	0.182992	0.248249	0.236335
34523	26865	33141	35574	28076	27106	33832	26050	27536	27188	50600	0.569941	0.221692	0.507094	0.617735	0.276762	0.232651	0.538518	0.184629	0.252206	0.23638
34602	26917	33133	35547	28077	27112	33872	25923	27473	27169	50700	0.573533	0.224056	0.50673	0.616508	0.276808	0.232924	0.540337	0.178854	0.249341	0.235516
34541	26833	33070	35541	28045	27088	33820	25996	27438	27106	50800	0.570759	0.220236	0.503865	0.616235	0.275352	0.231833	0.537972	0.182174	0.247749	0.232651
34635	26871	33141	35582	28052	27091	33883	25904	27478	27232	50900	0.575034	0.221965	0.507094	0.618099	0.275671	0.231969	0.540837	0.17799	0.249568	0.238381
34735	26868	33339	35780	28106	27060	33998	25861	27555	27264	51000	0.579582	0.221828	0.516098	0.627103	0.278126	0.230559	0.546066	0.176035	0.25307	0.239836
34769	26941	33282	35737	28119	27144	34038	25865	27506	27241	51100	0.581128	0.225148	0.513506	0.625148	0.278718	0.234379	0.547885	0.176216	0.250841	0.23879
34761	26910	33260	35663	28137	27100	33991	25902	27480	27139	51200	0.580764	0.223738	0.512506	0.621783	0.279536	0.232378	0.545748	0.177899	0.249659	0.234152
34725	26899	33192	35668	28101	27100	34038	25838	27485	27161	51300	0.579127	0.223238	0.509413	0.62201	0.277899	0.232378	0.547885	0.174989	0.249886	0.235152
34715	26841	33249	35736	28075	26999	33933	25787	27430	27089	51400	0.578672	0.2206	0.512005	0.625102	0.276717	0.227785	0.543111	0.172669	0.247385	0.231878
34702	26894	33174	35687	28054	27078	34001	25753	27406	27065	51500	0.578081	0.22301	0.508595	0.622874	0.275762	0.231378	0.546203	0.171123	0.246294	0.230787
34796	26870	33239	35731	28113	27017	33964	25782	27420	27088	51600	0.582356	0.221919	0.511551	0.624875	0.278445	0.228604	0.54452	0.172442	0.24693	0.231833
34689	26851	33153	35626	28029	27032	33962	25762	27401	27042	51700	0.57749	0.221055	0.50764	0.6201	0.274625	0.229286	0.544429	0.171533	0.246066	0.229741
34691	26858	33125	35596	28025	27036	33906	25764	27361	26966	51800	0.577581	0.221373	0.506367	0.618736	0.274443	0.229468	0.541883	0.171623	0.244247	0.226285
34844	26873	33246	35689	28095	27019	34001	25791	27370	27028	51900	0.584538	0.222055	0.511869	0.622965	0.277626	0.228695	0.546203	0.172851	0.244657	0.229104
34718	26880	33185	35610	28011	26991	34004	25782	27380	27037	52000	0.578809	0.222374	0.509095	0.619372	0.273806	0.227422	0.546339	0.172442	0.245111	0.229513
34734	26887	33141	35554	28003	27007	33924	25774	27323	26979	52100	0.579536	0.222692	0.507094	0.616826	0.273442	0.228149	0.542701	0.172078	0.242519	0.226876
34864	26887	33215	35575	28055	26949	33976	25772	27326	27031	52200	0.585448	0.222692	0.510459	0.617781	0.275807	0.225512	0.545066	0.171987	0.242656	0.229241
34839	26879	33310	35629	28024	26984	34019	25784	27381	27011	52300	0.584311	0.222328	0.514779	0.620236	0.274397	0.227103	0.547021	0.172533	0.245157	0.228331
34922	26977	33325	35671	28101	27024	34062	25815	27338	27012	52400	0.588085	0.226785	0.515462	0.622146	0.277899	0.228922	0.548977	0.173943	0.243201	0.228377
34804	26883	33251	35620	28015	26926	33975	25727	27322	26965	52500	0.582719	0.22251	0.512096	0.619827	0.273988	0.224466	0.54502	0.169941	0.242474	0.226239
34868	26899	33241	35567	28032	26901	34015	25721	27283	26995	52600	0.58563	0.223238	0.511642	0.617417	0.274761	0.223329	0.546839	0.169668	0.2407	0.227603
34900	26912	33374	35656	28071	26920	34077	25731	27330	26951	52700	0.587085	0.223829	0.51769	0.621464	0.276535	0.224193	0.549659	0.170123	0.242838	0.225603
34774	26876	33208	35515	28008	26873	34021	25659	27229	26894	52800	0.581355	0.222192	0.510141	0.615052	0.27367	0.222055	0.547112	0.166849	0.238245	0.22301
34935	26933	33414	35606	28093	26924	34107	25768	27317	26928	52900	0.588677	0.224784	0.519509	0.619191	0.277535	0.224375	0.551023	0.171805	0.242246	0.224557
35018	27044	33417	35614	28112	27033	34247	25773	27318	26965	53000	0.592451	0.229832	0.519645	0.619554	0.278399	0.229332	0.55739	0.172033	0.242292	0.226239
35030	26944	33369	35671	28144	26920	34093	25696	27295	26951	53100	0.592997	0.225284	0.517462	0.622146	0.279854	0.224193	0.550387	0.168531	0.241246	0.225603
35003	26943	33312	35530	28084	26931	34163	25847	27306	26930	53200	0.591769	0.225239	0.51487	0.615734	0.277126	0.224693	0.55357	0.175398	0.241746	0.224648
35131	27023	33424	35629	28138	26965	34188	25819	27300	26918	53300	0.59759	0.228877	0.519964	0.620236	0.279582	0.226239	0.554707	0.174125	0.241473	0.224102
35108	27067	33414	35622	28129	27001	34236	25840	27308	26902	53400	0.596544	0.230878	0.519509	0.619918	0.279172	0.227876	0.556889	0.17508	0.241837	0.223374
35167	27058	33370	35553	28165	26991	34233	25937	27267	26905	53500	0.599227	0.230468	0.517508	0.61678	0.280809	0.227422	0.556753	0.179491	0.239973	0.223511
35095	27084	33340	35459	28112	27050	34234	25957	27278	26828	53600	0.595953	0.231651	0.516144	0.612506	0.278399	0.230105	0.556799	0.1804	0.240473	0.220009
35166	27129	33381	35501	28118	27085	34186	25940	27224	26845	53700	0.599181	0.233697	0.518008	0.614416	0.278672	0.231696	0.554616	0.179627	0.238017	0.220782
35127	27089	33349	35487	28082	27001	34177	26031	27220	26798	53800	0.597408	0.231878	0.516553	0.613779	0.277035	0.227876	0.554206	0.183765	0.237835	0.218645
35151	27088	33317	35407	28086	26986	34192	25973	27183	26808	53900	0.598499	0.231833	0.515098	0.610141	0.277217	0.227194	0.554889	0.181128	0.236153	0.2191
35135	27108	33305	35327	28102	27047	34183	26080	27167	26689	54000	0.597772	0.232742	0.514552	0.606503	0.277945	0.229968	0.554479	0.185994	0.235425	0.213688
35046	27124	33132	35144	28053	27064	34111	26038	27093	26619	54100	0.593724	0.23347	0.506685	0.598181	0.275716	0.230741	0.551205	0.184084	0.23206	0.210505
35158	27127	33263	35281	28113	27065	34164	26127	27130	26660	54200	0.598818	0.233606	0.512642	0.604411	0.278445	0.230787	0.553615	0.188131	0.233743	0.212369
35176	27184	33273	35226	28064	27112	34259	26117	27137	26670	54300	0.599636	0.236198	0.513097	0.60191	0.276216	0.232924	0.557935	0.187676	0.234061	0.212824
35148	27137	33144	35112	28093	27094	34137	26143	27092	26605	54400	0.598363	0.234061	0.507231	0.596726	0.277535	0.232106	0.552387	0.188859	0.232015	0.209868
35148	27199	33141	35167	28089	27176	34234	26206	27105	26619	54500	0.598363	0.23688	0.507094	0.599227	0.277353	0.235834	0.556799	0.191724	0.232606	0.210505
35269	27173	33234	35142	28132	27090	34231	26147	27052	26619	54600	0.603865	0.235698	0.511323	0.59809	0.279309	0.231924	0.556662	0.18904	0.230196	0.210505
35134	27143	33212	35081	28040	27071	34192	26176	27055	26556	54700	0.597726	0.234334	0.510323	0.595316	0.275125	0.23106	0.554889	0.190359	0.230332	0.20764
35083	27078	33090	35058	28012	27051	34096	26064	26969	26547	54800	0.595407	0.231378	0.504775	0.59427	0.273852	0.23015	0.550523	0.185266	0.226421	0.207231
35258	27177	33303	35174	28096	27118	34249	26210	27052	26555	54900	0.603365	0.23588	0.514461	0.599545	0.277672	0.233197	0.557481	0.191905	0.230196	0.207594
35250	27195	33178	35069	28100	27127	34191	26195	27038	26583	55000	0.603001	0.236698	0.508777	0.59477	0.277854	0.233606	0.554843	0.191223	0.229559	0.208868
35258	27238	33368	35140	28097	27155	34284	26185	27095	26611	55100	0.603365	0.238654	0.517417	0.597999	0.277717	0.234879	0.559072	0.190769	0.232151	0.210141
35380	27313	33428	35209	28196	27194	34349	26158	27105	26618	55200	0.608913	0.242065	0.520146	0.601137	0.282219	0.236653	0.562028	0.189541	0.232606	0.210459
35302	27260	33334	35196	28180	27164	34284	26144	27065	26562	55300	0.605366	0.239654	0.515871	0.600546	0.281492	0.235289	0.559072	0.188904	0.230787	0.207913
35380	27328	33401	35158	28196	27231	34370	26147	27095	26620	55400	0.608913	0.242747	0.518918	0.598818	0.282219	0.238336	0.562983	0.18904	0.232151	0.21055
35522	27414	33582	35298	28316	27248	34446	26154	27147	26620	55500	0.615371	0.246658	0.527149	0.605184	0.287676	0.239109	0.566439	0.189359	0.234516	0.21055
35482	27389	33468	35230	28236	27291	34448	26148	27102	26574	55600	0.613552	0.245521	0.521965	0.602092	0.284038	0.241064	0.56653	0.189086	0.232469	0.208458
35556	27422	33502	35243	28303	27269	34428	26134	27107	26575	55700	0.616917	0.247021	0.523511	0.602683	0.287085	0.240064	0.565621	0.188449	0.232697	0.208504
35561	27456	33635	35226	28280	27298	34586	26162	27148	26563	55800	0.617144	0.248568	0.529559	0.60191	0.286039	0.241382	0.572806	0.189723	0.234561	0.207958
35680	27539	33685	35268	28365	27353	34585	26195	27152	26606	55900	0.622556	0.252342	0.531833	0.60382	0.289905	0.243884	0.57276	0.191223	0.234743	0.209914
35679	27492	33721	35323	28356	27300	34581	26262	27142	26600	56000	0.62251	0.250205	0.53347	0.606321	0.289495	0.241473	0.572578	0.19427	0.234288	0.209641
35725	27544	33743	35318	28422	27264	34637	26168	27118	26689	56100	0.624602	0.252569	0.53447	0.606094	0.292497	0.239836	0.575125	0.189995	0.233197	0.213688
35701	27530	33796	35320	28376	27292	34644	26242	27151	26583	56200	0.623511	0.251933	0.53688	0.606185	0.290405	0.24111	0.575443	0.193361	0.234698	0.208868
35724	27558	33702	35240	28380	27275	34605	26139	27081	26531	56300	0.624557	0.253206	0.532606	0.602547	0.290587	0.240337	0.57367	0.188677	0.231514	0.206503
35793	27570	33805	35382	28456	27279	34710	26225	27108	26560	56400	0.627694	0.253752	0.53729	0.609004	0.294043	0.240518	0.578445	0.192588	0.232742	0.207822
35817	27565	33848	35370	28383	27266	34731	26178	27127	26562	56500	0.628786	0.253524	0.539245	0.608458	0.290723	0.239927	0.5794	0.19045	0.233606	0.207913
35822	27590	33774	35301	28391	27300	34718	26124	27075	26556	56600	0.629013	0.254661	0.53588	0.605321	0.291087	0.241473	0.578809	0.187995	0.231241	0.20764
35760	27526	33694	35252	28374	27248	34613	26102	27024	26461	56700	0.626194	0.251751	0.532242	0.603092	0.290314	0.239109	0.574034	0.186994	0.228922	0.20332
35821	27644	33824	35294	28417	27355	34762	26211	27070	26528	56800	0.628968	0.257117	0.538154	0.605002	0.292269	0.243975	0.580809	0.191951	0.231014	0.206367
35889	27682	33882	35335	28444	27318	34733	26215	27095	26509	56900	0.63206	0.258845	0.540791	0.606867	0.293497	0.242292	0.579491	0.192133	0.232151	0.205503
35921	27752	33854	35357	28470	27424	34827	26199	27096	26520	57000	0.633515	0.262028	0.539518	0.607867	0.294679	0.247112	0.583765	0.191405	0.232196	0.206003
36047	27726	33935	35420	28555	27397	34834	26268	27100	26518	57100	0.639245	0.260846	0.543201	0.610732	0.298545	0.245884	0.584084	0.194543	0.232378	0.205912
36028	27788	33964	35383	28504	27506	34930	26256	27166	26578	57200	0.638381	0.263665	0.54452	0.60905	0.296226	0.250841	0.588449	0.193997	0.23538	0.20864
36067	27785	33978	35349	28522	27470	34844	26332	27101	26518	57300	0.640155	0.263529	0.545157	0.607503	0.297044	0.249204	0.584538	0.197453	0.232424	0.205912
36109	27889	34048	35402	28556	27500	35032	26355	27175	26554	57400	0.642065	0.268258	0.54834	0.609914	0.29859	0.250568	0.593088	0.198499	0.235789	0.207549
36197	27905	34132	35498	28604	27530	35018	26388	27171	26573	57500	0.646066	0.268986	0.55216	0.614279	0.300773	0.251933	0.592451	0.2	0.235607	0.208413
36221	28016	34177	35503	28612	27660	35103	26438	27232	26598	57600	0.647158	0.274034	0.554206	0.614507	0.301137	0.257844	0.596317	0.202274	0.238381	0.20955
36347	28070	34267	35586	28739	27711	35136	26520	27265	26688	57700	0.652888	0.276489	0.558299	0.618281	0.306912	0.260164	0.597817	0.206003	0.239882	0.213643
36428	28169	34400	35633	28761	27758	35328	26600	27349	26694	57800	0.656571	0.280991	0.564347	0.620418	0.307913	0.262301	0.606548	0.209641	0.243702	0.213915
36471	28177	34403	35665	28779	27738	35297	26551	27325	26706	57900	0.658527	0.281355	0.564484	0.621874	0.308731	0.261392	0.605139	0.207412	0.24261	0.214461
36540	28243	34435	35750	28820	27830	35328	26670	27356	26742	58000	0.661664	0.284357	0.565939	0.625739	0.310596	0.265575	0.606548	0.212824	0.24402	0.216098
36705	28388	34499	35756	28944	27923	35447	26756	27421	26780	58100	0.669168	0.29095	0.568849	0.626012	0.316235	0.269804	0.61196	0.216735	0.246976	0.217826
36680	28392	34557	35809	28893	27922	35514	26758	27447	26794	58200	0.668031	0.291132	0.571487	0.628422	0.313915	0.269759	0.615007	0.216826	0.248158	0.218463
36828	28498	34654	35904	28981	28003	35556	26778	27466	26861	58300	0.674761	0.295953	0.575898	0.632742	0.317917	0.273442	0.616917	0.217735	0.249022	0.22151
36832	28544	34648	35929	28990	28090	35600	26798	27474	26834	58400	0.674943	0.298045	0.575625	0.633879	0.318327	0.277399	0.618918	0.218645	0.249386	0.220282
36977	28598	34736	36002	29103	28121	35720	26843	27513	26942	58500	0.681537	0.3005	0.579627	0.637199	0.323465	0.278809	0.624375	0.220691	0.25116	0.225193
37006	28694	34877	36044	29129	28191	35846	27050	27600	26930	58600	0.682856	0.304866	0.586039	0.639109	0.324648	0.281992	0.630105	0.230105	0.255116	0.224648
37182	28876	34927	36105	29216	28299	35911	27060	27632	27021	58700	0.690859	0.313142	0.588313	0.641883	0.328604	0.286903	0.63306	0.230559	0.256571	0.228786
37122	28789	34921	36121	29214	28302	35923	27040	27635	26981	58800	0.688131	0.309186	0.58804	0.64261	0.328513	0.28704	0.633606	0.22965	0.256708	0.226967
37176	28850	34924	36130	29240	28313	35991	27021	27627	27050	58900	0.690587	0.31196	0.588176	0.64302	0.329695	0.28754	0.636698	0.228786	0.256344	0.230105
37310	28991	35095	36232	29335	28437	36137	27242	27751	27051	59000	0.69668	0.318372	0.595953	0.647658	0.334015	0.293179	0.643338	0.238836	0.261983	0.23015
37418	29120	35070	36234	29388	28554	36202	27312	27750	27069	59100	0.701592	0.324238	0.594816	0.647749	0.336426	0.298499	0.646294	0.242019	0.261937	0.230969
37399	29070	35146	36218	29359	28515	36182	27281	27779	27057	59200	0.700728	0.321965	0.598272	0.647021	0.335107	0.296726	0.645384	0.240609	0.263256	0.230423
37513	29221	35151	36297	29452	28575	36249	27299	27772	27093	59300	0.705912	0.328831	0.598499	0.650614	0.339336	0.299454	0.648431	0.241428	0.262938	0.23206
37605	29243	35267	36380	29529	28600	36325	27409	27808	27079	59400	0.710095	0.329832	0.603774	0.654388	0.342838	0.300591	0.651887	0.24643	0.264575	0.231423
37554	29224	35157	36233	29471	28609	36381	27392	27792	27087	59500	0.707776	0.328968	0.598772	0.647704	0.3402	0.301	0.654434	0.245657	0.263847	0.231787
37523	29238	35194	36231	29499	28593	36307	27365	27771	27017	59600	0.706367	0.329604	0.600455	0.647613	0.341473	0.300273	0.651069	0.244429	0.262892	0.228604
40617	31425	38376	39610	31379	30173	39073	28360	29181	28654	59700	0.847067	0.429059	0.745157	0.801273	0.426967	0.372124	0.776853	0.289677	0.327012	0.303047
59409	48476	57495	59645	48522	46288	58396	42537	44236	44928	59800	1.70164	1.20446	1.6146	1.71237	1.20655	1.10496	1.65557	0.934379	1.01164	1.04311
68277	60141	65478	68290	60522	58815	68161	56104	55898	56494	59900	2.10491	1.73492	1.97763	2.1055	1.75225	1.67462	2.09964	1.55134	1.54197	1.56908
71979	64600	68787	72214	65231	63687	71915	61403	61083	61482	60000	2.27326	1.9377	2.1281	2.28395	1.96639	1.89618	2.27035	1.79231	1.77776	1.79591
73769	66695	70531	73870	67267	65911	73833	63618	63297	63615	60100	2.35466	2.03297	2.20741	2.35925	2.05898	1.99732	2.35757	1.89304	1.87844	1.89291
72818	64833	69731	72767	65684	63929	72706	61037	61497	61768	60200	2.31141	1.94829	2.17103	2.3091	1.98699	1.90719	2.30632	1.77567	1.79659	1.80891
70987	61814	68712	71275	62892	60595	71011	56965	59147	59344	60300	2.22815	1.81101	2.12469	2.24125	1.86003	1.75557	2.22924	1.5905	1.68972	1.69868
72234	63481	69687	72554	64384	62266	72303	58384	60336	60628	60400	2.28486	1.88681	2.16903	2.29941	1.92788	1.83156	2.28799	1.65503	1.74379	1.75707
72498	63930	69783	72597	64750	62642	72574	58947	60661	60978	60500	2.29686	1.90723	2.1734	2.30136	1.94452	1.84866	2.30032	1.68063	1.75857	1.77299
70960	61691	68882	71246	62746	60328	71030	56298	58929	59110	60600	2.22692	1.80541	2.13242	2.23993	1.85339	1.74343	2.2301	1.56016	1.67981	1.68804
71517	62738	69191	72019	63628	61363	71586	57414	59489	59975	60700	2.25225	1.85302	2.14648	2.27508	1.8935	1.7905	2.25539	1.61091	1.70528	1.72738
73528	66014	71110	74143	66800	65116	73800	62320	62617	62896	60800	2.3437	2.002	2.23374	2.37167	2.03774	1.96116	2.35607	1.83402	1.84752	1.86021
73089	65188	74493	73294	65973	64211	73359	60996	61832	61944	60900	2.32374	1.96444	2.38759	2.33306	2.00014	1.92001	2.33602	1.77381	1.81182	1.81692
68057	57940	72227	68424	59447	56363	68061	51999	55837	55898	61000	2.09491	1.63483	2.28454	2.1116	1.70337	1.56312	2.09509	1.36467	1.5392	1.54197
61163	49972	68056	63215	52305	48654	61229	44628	50298	50658	61100	1.7814	1.27249	2.09486	1.87472	1.37858	1.21255	1.7844	1.02947	1.28731	1.30368
64966	53787	72601	66687	55916	52207	65109	47633	53218	53465	61200	1.95434	1.44598	2.30155	2.03261	1.54279	1.37412	1.96085	1.16612	1.4201	1.43133
72084	55157	73544	67391	57058	53687	66212	48866	54102	54376	61300	2.27804	1.50828	2.34443	2.06462	1.59472	1.44143	2.01101	1.22219	1.4603	1.47276
74639	51546	71616	64995	53997	50094	63243	45655	51733	51905	61400	2.39422	1.34407	2.25675	1.95566	1.45553	1.27804	1.87599	1.07617	1.35257	1.36039
75415	49957	70464	63907	52554	48631	61851	44381	50602	50919	61500	2.42951	1.27181	2.20437	1.90618	1.3899	1.21151	1.81269	1.01824	1.30114	1.31555
77380	50055	70533	64082	52521	48466	61730	44284	50593	50838	61600	2.51887	1.27626	2.2075	1.91414	1.3884	1.204	1.80719	1.01382	1.30073	1.31187
78197	54310	70046	63580	51971	48080	61199	43858	50192	50499	61700	2.55603	1.46976	2.18536	1.89131	1.36339	1.18645	1.78304	0.994452	1.28249	1.29645
78340	55063	69219	62933	51147	47145	60161	43217	49514	49792	61800	2.56253	1.504	2.14775	1.86189	1.32592	1.14393	1.73583	0.965302	1.25166	1.2643
78439	56291	68729	62387	50544	46604	59630	42920	49156	49435	61900	2.56703	1.55985	2.12547	1.83706	1.2985	1.11933	1.71169	0.951796	1.23538	1.24807
78680	56434	68356	62100	50180	46208	59070	42741	48871	49128	62000	2.57799	1.56635	2.1085	1.82401	1.28195	1.10132	1.68622	0.943656	1.22242	1.23411
78446	56537	67718	61601	49593	45836	58469	42525	48460	48714	62100	2.56735	1.57103	2.07949	1.80132	1.25525	1.0844	1.65889	0.933834	1.20373	1.21528
78474	56824	67176	61230	49284	45405	58067	42386	48092	48369	62200	2.56862	1.58408	2.05484	1.78445	1.2412	1.0648	1.64061	0.927513	1.18699	1.19959
78274	57172	66834	60921	48915	45161	58099	42294	47902	48102	62300	2.55953	1.59991	2.03929	1.7704	1.22442	1.05371	1.64206	0.923329	1.17835	1.18745
78122	57603	66465	60637	48640	44893	58387	42237	47592	47877	62400	2.55261	1.61951	2.02251	1.75748	1.21191	1.04152	1.65516	0.920737	1.16426	1.17722
77626	57821	66020	60342	48321	44635	59443	42202	47322	47537	62500	2.53006	1.62942	2.00227	1.74407	1.19741	1.02979	1.70318	0.919145	1.15198	1.16176
77183	58119	65655	59992	49210	44394	60293	42237	47076	47245	62600	2.50991	1.64297	1.98568	1.72815	1.23784	1.01883	1.74184	0.920737	1.14079	1.14848
76874	58535	65227	59708	52207	44341	61169	42256	46840	47040	62700	2.49586	1.66189	1.96621	1.71523	1.37412	1.01642	1.78167	0.921601	1.13006	1.13915
76474	58740	64968	59510	53697	44089	61824	42238	46617	46704	62800	2.47767	1.67121	1.95443	1.70623	1.44188	1.00496	1.81146	0.920782	1.11992	1.12387
76102	59073	64694	59279	54397	44027	62635	42261	46451	46570	62900	2.46075	1.68636	1.94197	1.69573	1.47372	1.00214	1.84834	0.921828	1.11237	1.11778
75623	59279	64560	59114	54678	43857	63138	42466	46297	46350	63000	2.43897	1.69573	1.93588	1.68822	1.48649	0.994407	1.87121	0.931151	1.10537	1.10778
75320	59579	64215	58995	54945	43880	63750	42348	46085	46155	63100	2.42519	1.70937	1.92019	1.68281	1.49864	0.995452	1.89905	0.925784	1.09573	1.09891
75238	59767	64135	59178	55342	43820	64300	42399	45970	46026	63200	2.42146	1.71792	1.91655	1.69113	1.51669	0.992724	1.92406	0.928104	1.0905	1.09304
75172	60064	63847	59410	55502	48376	64719	42524	45801	45835	63300	2.41846	1.73142	1.90346	1.70168	1.52397	1.19991	1.94311	0.933788	1.08281	1.08436
75017	60114	63510	60433	55677	49577	64823	42696	45553	45481	63400	2.41141	1.7337	1.88813	1.7482	1.53192	1.25452	1.94784	0.94161	1.07153	1.06826
74847	60421	63287	61927	55901	49792	65261	42769	45468	45413	63500	2.40368	1.74766	1.87799	1.81614	1.54211	1.2643	1.96776	0.94493	1.06767	1.06517
74739	60580	63322	64076	56358	49942	65548	42862	45378	45327	63600	2.39877	1.75489	1.87958	1.91387	1.56289	1.27112	1.98081	0.949159	1.06357	1.06126
74396	60758	62924	65633	56695	50394	65705	43003	45185	45100	63700	2.38317	1.76298	1.86148	1.98467	1.57822	1.29168	1.98795	0.955571	1.0548	1.05093
74088	60805	62587	67158	56908	50653	65777	43061	45010	44920	63800	2.36917	1.76512	1.84616	2.05402	1.5879	1.30346	1.99122	0.958208	1.04684	1.04275
73886	61012	62473	68309	57119	50920	66136	43207	44958	44806	63900	2.35998	1.77453	1.84097	2.10637	1.5975	1.3156	2.00755	0.964848	1.04447	1.03756
74001	61093	62412	69508	57304	51001	66363	43164	44892	44719	64000	2.36521	1.77822	1.8382	2.16089	1.60591	1.31928	2.01787	0.962892	1.04147	1.03361
73748	61148	62179	70329	57244	51205	66540	43145	44761	44584	64100	2.35371	1.78072	1.8276	2.19823	1.60318	1.32856	2.02592	0.962028	1.03552	1.02747
73529	61273	61957	70883	57298	51351	66584	43313	44657	44486	64200	2.34375	1.7864	1.81751	2.22342	1.60564	1.3352	2.02792	0.969668	1.03079	1.02301
73312	61362	61765	71372	57340	51638	66779	43542	44635	44316	64300	2.33388	1.79045	1.80878	2.24566	1.60755	1.34825	2.03679	0.980082	1.02979	1.01528
73300	61554	61827	72011	57529	51859	67154	43593	44670	44398	64400	2.33333	1.79918	1.8116	2.27472	1.61614	1.3583	2.05384	0.982401	1.03138	1.01901
73100	61612	61866	72408	57506	52127	67363	43834	44733	44286	64500	2.32424	1.80182	1.81337	2.29277	1.6151	1.37049	2.06335	0.993361	1.03424	1.01392
73029	61894	61654	72748	57511	52392	67654	43874	44760	44277	64600	2.32101	1.81464	1.80373	2.30823	1.61533	1.38254	2.07658	0.99518	1.03547	1.01351
72926	61899	61641	73147	57538	52465	67799	43912	44880	44149	64700	2.31633	1.81487	1.80314	2.32638	1.61655	1.38586	2.08317	0.996908	1.04093	1.00769
72791	61958	61620	73345	57452	52672	68131	43750	45085	44192	64800	2.31019	1.81755	1.80218	2.33538	1.61264	1.39527	2.09827	0.989541	1.05025	1.00964
72812	62041	61621	73612	57478	52784	68281	43858	45535	44164	64900	2.31114	1.82133	1.80223	2.34752	1.61382	1.40036	2.10509	0.994452	1.07071	1.00837
72838	62114	61732	74053	57540	53030	68608	43905	46188	44168	65000	2.31232	1.82465	1.80728	2.36758	1.61664	1.41155	2.11996	0.996589	1.10041	1.00855
72827	62112	61684	74185	57509	53221	68822	43850	48355	44153	65100	2.31182	1.82456	1.80509	2.37358	1.61523	1.42024	2.1297	0.994088	1.19895	1.00787
72693	62222	61542	74258	57453	53514	68915	43842	49951	44084	65200	2.30573	1.82956	1.79864	2.3769	1.61269	1.43356	2.13392	0.993724	1.27153	1.00473
72688	62261	61539	74486	57436	53805	69007	43990	50798	43983	65300	2.3055	1.83133	1.7985	2.38727	1.61191	1.44679	2.13811	1.00045	1.31005	1.00014
72795	62338	61565	74542	57443	54060	69234	43876	51630	44057	65400	2.31037	1.83483	1.79968	2.38981	1.61223	1.45839	2.14843	0.995271	1.34789	1.0035
72648	62233	61576	74654	57308	54081	69247	43898	52341	43897	65500	2.30368	1.83006	1.80018	2.39491	1.60609	1.45935	2.14902	0.996271	1.38022	0.996226
72613	62357	61491	74694	57246	54354	69399	43881	52863	43872	65600	2.30209	1.8357	1.79632	2.39673	1.60327	1.47176	2.15593	0.995498	1.40396	0.995089
72668	62163	61393	74844	57259	54382	69335	43837	53223	43794	65700	2.30459	1.82688	1.79186	2.40355	1.60387	1.47303	2.15302	0.993497	1.42033	0.991542
72621	62280	61381	74755	57194	54661	69517	43956	53663	43821	65800	2.30246	1.8322	1.79131	2.3995	1.60091	1.48572	2.1613	0.998909	1.44034	0.992769
72593	62160	61248	74849	57146	54726	69319	43957	53910	45412	65900	2.30118	1.82674	1.78527	2.40377	1.59873	1.48868	2.1523	0.998954	1.45157	1.06512
72536	62088	61010	74822	57038	54728	69265	43987	54004	46853	66000	2.29859	1.82347	1.77444	2.40255	1.59382	1.48877	2.14984	1.00032	1.45584	1.13065
72519	62156	61061	74763	56992	55003	69375	44020	54280	46567	66100	2.29782	1.82656	1.77676	2.39986	1.59172	1.50127	2.15484	1.00182	1.46839	1.11764
72485	62038	60917	74818	56930	55037	69096	44019	54321	48266	66200	2.29627	1.82119	1.77021	2.40236	1.5889	1.50282	2.14216	1.00177	1.47026	1.19491
72287	62004	60741	74716	56748	55182	69079	43998	54410	48631	66300	2.28727	1.81965	1.76221	2.39773	1.58063	1.50941	2.14138	1.00082	1.47431	1.21151
72253	61843	60717	74635	56686	55196	68967	44136	54497	48964	66400	2.28572	1.81232	1.76112	2.39404	1.57781	1.51005	2.13629	1.00709	1.47826	1.22665
72135	61779	60499	74446	56572	55271	68681	44153	54419	49936	66500	2.28035	1.80941	1.75121	2.38545	1.57262	1.51346	2.12328	1.00787	1.47472	1.27085
71936	61684	60317	74267	56373	55355	68474	44239	54337	49374	66600	2.27131	1.80509	1.74293	2.37731	1.56357	1.51728	2.11387	1.01178	1.47099	1.24529
71982	61724	60216	74259	56382	55368	68398	44156	54357	50301	66700	2.2734	1.80691	1.73834	2.37694	1.56398	1.51787	2.11041	1.008	1.4719	1.28745
71880	61636	60291	74181	56208	55482	68260	44336	54364	50044	66800	2.26876	1.80291	1.74175	2.3734	1.55607	1.52306	2.10414	1.01619	1.47221	1.27576
71783	61647	60095	73928	56055	55540	68054	44251	54168	49688	66900	2.26435	1.80341	1.73283	2.36189	1.54911	1.52569	2.09477	1.01232	1.4633	1.25957
71722	61523	61091	73940	56005	55527	67904	44346	54108	50587	67000	2.26157	1.79777	1.77813	2.36244	1.54684	1.5251	2.08795	1.01664	1.46057	1.30045
71716	61468	61209	73896	55970	55664	67927	44398	54103	50142	67100	2.2613	1.79527	1.78349	2.36044	1.54525	1.53133	2.08899	1.01901	1.46035	1.28022
71584	61454	61026	73704	55767	55734	67782	44448	53959	50218	67200	2.2553	1.79463	1.77517	2.35171	1.53602	1.53452	2.0824	1.02128	1.4538	1.28367
71380	61224	60897	73496	55587	55583	67895	44692	53823	50201	67300	2.24602	1.78417	1.7693	2.34225	1.52783	1.52765	2.08754	1.03238	1.44761	1.2829
71261	61098	60658	73289	55478	55590	67900	44961	53600	49839	67400	2.24061	1.77844	1.75844	2.33283	1.52287	1.52797	2.08777	1.04461	1.43747	1.26644
71150	60932	60606	73287	55347	55563	67687	45336	53506	49681	67500	2.23556	1.7709	1.75607	2.33274	1.51692	1.52674	2.07808	1.06166	1.4332	1.25925
71076	60975	60553	73196	55265	55637	67771	45843	53450	49742	67600	2.2322	1.77285	1.75366	2.3286	1.51319	1.5301	2.0819	1.08472	1.43065	1.26203
70911	60762	60510	73049	55115	55498	67574	46754	53309	49451	67700	2.22469	1.76317	1.75171	2.32192	1.50637	1.52378	2.07294	1.12615	1.42424	1.24879
70868	60651	60302	72867	55051	55492	67347	48045	53112	49408	67800	2.22274	1.75812	1.74225	2.31364	1.50346	1.52351	2.06262	1.18486	1.41528	1.24684
70686	60560	60312	72628	54850	55482	67482	49937	52991	49242	67900	2.21446	1.75398	1.7427	2.30277	1.49432	1.52306	2.06876	1.2709	1.40978	1.23929
70883	60494	60608	72576	54969	55468	67626	52010	52933	49041	68000	2.22342	1.75098	1.75616	2.30041	1.49973	1.52242	2.07531	1.36517	1.40714	1.23015
70988	60527	60824	72546	54994	55617	67844	53941	52931	49073	68100	2.22819	1.75248	1.76598	2.29905	1.50086	1.5292	2.08522	1.45298	1.40705	1.23161
70951	60346	60904	72350	54918	55366	67770	55473	52777	48907	68200	2.22651	1.74425	1.76962	2.29013	1.49741	1.51778	2.08186	1.52265	1.40005	1.22406
70669	60141	60764	72149	54682	55215	67626	56575	52579	48712	68300	2.21369	1.73492	1.76326	2.28099	1.48668	1.51091	2.07531	1.57276	1.39104	1.21519
70754	60090	60843	72102	54729	55256	67603	57611	52478	48751	68400	2.21755	1.73261	1.76685	2.27885	1.48881	1.51278	2.07426	1.61987	1.38645	1.21696
70594	60016	60844	71843	54529	55244	67616	58499	52395	48562	68500	2.21028	1.72924	1.76689	2.26708	1.47972	1.51223	2.07485	1.66025	1.38267	1.20837
70549	59917	61034	71986	54500	55044	67533	59131	52329	48526	68600	2.20823	1.72474	1.77553	2.27358	1.4784	1.50314	2.07108	1.68899	1.37967	1.20673
70475	59812	60987	71821	54357	54965	67462	59541	52157	48467	68700	2.20487	1.71996	1.7734	2.26608	1.4719	1.49955	2.06785	1.70764	1.37185	1.20405
70342	59762	60965	71650	54260	54931	67345	59963	52037	48233	68800	2.19882	1.71769	1.7724	2.2583	1.46749	1.498	2.06253	1.72683	1.36639	1.19341
70259	59560	60976	71601	54209	54727	67353	60274	51922	48057	68900	2.19504	1.7085	1.7729	2.25607	1.46517	1.48872	2.06289	1.74097	1.36116	1.1854
70197	59516	61109	71534	54133	54654	67408	60571	51888	48140	69000	2.19222	1.7065	1.77894	2.25302	1.46171	1.4854	2.06539	1.75448	1.35962	1.18918
70273	59531	61342	71618	54198	54648	67498	60869	51921	48119	69100	2.19568	1.70719	1.78954	2.25684	1.46467	1.48513	2.06949	1.76803	1.36112	1.18822
70118	59472	61218	71429	54046	54592	67459	61040	51751	48014	69200	2.18863	1.7045	1.7839	2.24825	1.45775	1.48258	2.06771	1.77581	1.35339	1.18345
69980	59133	61234	71412	54004	54346	67233	61180	51629	47855	69300	2.18236	1.68909	1.78463	2.24748	1.45584	1.4714	2.05744	1.78217	1.34784	1.17622
69924	59186	61191	71094	53930	54384	67343	61260	51551	47721	69400	2.17981	1.6915	1.78267	2.23302	1.45248	1.47312	2.06244	1.78581	1.34429	1.17012
69842	59075	61213	71081	53836	54222	67159	61341	51416	47718	69500	2.17608	1.68645	1.78367	2.23242	1.4482	1.46576	2.05407	1.7895	1.33815	1.16999
69803	59046	61413	71277	53839	54236	67223	61504	51436	47719	69600	2.17431	1.68513	1.79277	2.24134	1.44834	1.46639	2.05698	1.79691	1.33906	1.17003
69762	58913	61334	71064	53797	54192	67094	61455	51295	47743	69700	2.17244	1.67908	1.78918	2.23165	1.44643	1.46439	2.05111	1.79468	1.33265	1.17112
69527	58831	61255	70840	53687	54114	66970	61523	51232	47609	69800	2.16176	1.67535	1.78558	2.22146	1.44143	1.46085	2.04548	1.79777	1.32979	1.16503
69524	58883	61310	70846	53740	54222	66889	61467	51159	47681	69900	2.16162	1.67772	1.78809	2.22174	1.44384	1.46576	2.04179	1.79523	1.32647	1.1683
69465	58713	61410	70948	53692	54114	66910	61566	51130	47665	70000	2.15894	1.66999	1.79263	2.22638	1.44166	1.46085	2.04275	1.79973	1.32515	1.16758
69367	58668	61354	70837	53649	54123	66883	61507	51028	47709	70100	2.15448	1.66794	1.79009	2.22133	1.4397	1.46126	2.04152	1.79704	1.32051	1.16958
69293	58679	61500	70915	53656	54179	66944	61716	51071	47657	70200	2.15111	1.66844	1.79673	2.22487	1.44002	1.4638	2.04429	1.80655	1.32246	1.16721
69313	58675	61548	70915	53699	54227	66875	61700	50993	47709	70300	2.15202	1.66826	1.79891	2.22487	1.44197	1.46598	2.04116	1.80582	1.31892	1.16958
69191	58513	61408	70739	53659	54079	66721	61530	50840	47720	70400	2.14648	1.66089	1.79254	2.21687	1.44015	1.45925	2.03415	1.79809	1.31196	1.17008
69013	58412	61424	70583	53557	54059	66585	61551	50799	47617	70500	2.13838	1.6563	1.79327	2.20978	1.43552	1.45834	2.02797	1.79905	1.3101	1.16539
69129	58568	61518	70754	53695	54251	66701	61606	50787	47733	70600	2.14366	1.66339	1.79754	2.21755	1.44179	1.46708	2.03324	1.80155	1.30955	1.17067
69123	58566	61673	70906	53734	54266	66885	61594	50810	47746	70700	2.14338	1.6633	1.80459	2.22447	1.44357	1.46776	2.04161	1.801	1.3106	1.17126
68986	58460	61671	70939	53702	54157	66697	61573	50752	47725	70800	2.13715	1.65848	1.8045	2.22597	1.44211	1.4628	2.03306	1.80005	1.30796	1.1703
68839	58226	61549	70808	53629	53906	66432	61378	50615	47593	70900	2.13047	1.64784	1.79895	2.22001	1.43879	1.45139	2.02101	1.79118	1.30173	1.1643
68704	58242	61655	70800	53576	53923	66571	61409	50660	47594	71000	2.12433	1.64857	1.80377	2.21965	1.43638	1.45216	2.02733	1.79259	1.30377	1.16435
68776	58278	61700	70846	53666	53926	66461	61533	50586	47628	71100	2.1276	1.6502	1.80582	2.22174	1.44047	1.4523	2.02233	1.79823	1.30041	1.16589
68575	58237	61724	70889	53654	53963	66415	61559	50605	47542	71200	2.11846	1.64834	1.80691	2.22369	1.43993	1.45398	2.02024	1.79941	1.30127	1.16198
68685	58162	61723	70963	53701	53851	66402	61420	50572	47613	71300	2.12347	1.64493	1.80687	2.22706	1.44206	1.44889	2.01965	1.79309	1.29977	1.16521
68388	58009	61694	70776	53558	53770	66218	61390	50522	47571	71400	2.10996	1.63797	1.80555	2.21855	1.43556	1.4452	2.01128	1.79172	1.2975	1.1633
68420	58081	61668	70797	53663	53857	66216	61342	50531	47686	71500	2.11141	1.64125	1.80437	2.21951	1.44034	1.44916	2.01119	1.78954	1.29791	1.16853
68468	58120	61863	71102	53776	53958	66355	61402	50661	47827	71600	2.1136	1.64302	1.81323	2.23338	1.44548	1.45375	2.01751	1.79227	1.30382	1.17494
68514	58154	61885	71120	53904	53983	66393	61442	50707	48018	71700	2.11569	1.64457	1.81423	2.2342	1.4513	1.45489	2.01924	1.79409	1.30591	1.18363
68246	58041	61773	71034	53785	53855	66261	61409	50685	47893	71800	2.1035	1.63943	1.80914	2.23029	1.44588	1.44907	2.01323	1.79259	1.30491	1.17794
68375	58111	61847	71197	53928	53934	66333	61375	50694	48086	71900	2.10937	1.64261	1.81251	2.2377	1.45239	1.45266	2.01651	1.79104	1.30532	1.18672
68385	58112	62004	71382	54032	54019	66381	61416	50785	48168	72000	2.10982	1.64266	1.81965	2.24611	1.45712	1.45653	2.01869	1.79291	1.30946	1.19045
68304	58143	61889	71323	54043	54068	66455	61332	50835	48246	72100	2.10614	1.64407	1.81442	2.24343	1.45762	1.45875	2.02206	1.78909	1.31173	1.194
68378	58145	62016	71499	54201	54056	66341	61373	50896	48348	72200	2.1095	1.64416	1.82019	2.25143	1.4648	1.45821	2.01687	1.79095	1.31451	1.19864
68289	58190	61938	71632	54182	54146	66389	61228	50928	48520	72300	2.10546	1.6462	1.81664	2.25748	1.46394	1.4623	2.01905	1.78436	1.31596	1.20646
68345	58015	61954	71735	54286	53936	66339	61177	50953	48556	72400	2.108	1.63824	1.81737	2.26216	1.46867	1.45275	2.01678	1.78204	1.3171	1.20809
68254	58045	61976	71733	54214	53941	66294	61156	51051	48662	72500	2.10387	1.63961	1.81837	2.26207	1.46539	1.45298	2.01473	1.78108	1.32156	1.21291
68275	58067	61963	71807	54241	53927	66197	61153	51068	48711	72600	2.10482	1.64061	1.81778	2.26544	1.46662	1.45234	2.01032	1.78095	1.32233	1.21514
68088	57904	61870	71781	54176	53828	66085	60971	51058	48741	72700	2.09632	1.6332	1.81355	2.26426	1.46367	1.44784	2.00523	1.77267	1.32187	1.21651
67964	57833	61882	71897	54144	53765	66046	60882	51098	48838	72800	2.09068	1.62997	1.8141	2.26953	1.46221	1.44497	2.00346	1.76862	1.32369	1.22092
67910	57866	61750	71815	54152	53713	65937	60810	51091	48922	72900	2.08822	1.63147	1.80809	2.2658	1.46257	1.44261	1.9985	1.76535	1.32337	1.22474
67845	57687	61725	71886	54177	53572	65871	60841	51107	48915	73000	2.08527	1.62333	1.80696	2.26903	1.46371	1.4362	1.9955	1.76676	1.3241	1.22442
67772	57660	61623	71845	54109	53511	65927	60649	51139	48992	73100	2.08195	1.6221	1.80232	2.26717	1.46062	1.43342	1.99804	1.75803	1.32556	1.22792
67584	57511	61615	71813	54021	53407	65636	60524	51108	48906	73200	2.0734	1.61533	1.80196	2.26571	1.45662	1.42869	1.98481	1.75234	1.32415	1.22401
67476	57462	61434	71748	53938	53327	65578	60408	51160	49026	73300	2.06849	1.6131	1.79372	2.26276	1.45284	1.42506	1.98217	1.74707	1.32651	1.22947
67531	57334	61449	71947	54031	53171	65541	60239	51243	49152	73400	2.07099	1.60728	1.79441	2.27181	1.45707	1.41796	1.98049	1.73938	1.33029	1.2352
67294	57239	61355	71749	53801	53008	65459	60303	51326	49152	73500	2.06021	1.60296	1.79013	2.2628	1.44661	1.41055	1.97676	1.74229	1.33406	1.2352
67105	57116	61139	71581	53703	52888	65199	60031	51243	49186	73600	2.05161	1.59736	1.78031	2.25516	1.44216	1.40509	1.96494	1.72992	1.33029	1.23674
66998	56961	61123	71642	53683	52779	65147	59972	51339	49213	73700	2.04675	1.59031	1.77958	2.25794	1.44125	1.40014	1.96257	1.72724	1.33465	1.23797
66886	56898	60975	71653	53604	52610	65114	59851	51345	49350	73800	2.04166	1.58745	1.77285	2.25844	1.43765	1.39245	1.96107	1.72174	1.33492	1.2442
66765	56750	60941	71578	53520	52504	64931	59754	51415	49267	73900	2.03615	1.58072	1.77131	2.25503	1.43383	1.38763	1.95275	1.71733	1.33811	1.24043
66849	56844	61048	71687	53633	52600	65050	59811	51540	49448	74000	2.03997	1.58499	1.77617	2.25998	1.43897	1.392	1.95816	1.71992	1.34379	1.24866
66741	56764	60828	71621	53561	52508	65005	59730	51561	49539	74100	2.03506	1.58136	1.76617	2.25698	1.4357	1.38781	1.95612	1.71623	1.34475	1.2528
66604	56633	60759	71605	53499	52302	64792	59603	51593	49542	74200	2.02883	1.5754	1.76303	2.25625	1.43288	1.37844	1.94643	1.71046	1.3462	1.25293
66849	56907	60987	71803	53678	52579	65146	59721	51853	49825	74300	2.03997	1.58786	1.7734	2.26526	1.44102	1.39104	1.96253	1.71583	1.35803	1.2658
66861	56765	60965	72012	53764	52431	65061	59537	51971	50078	74400	2.04052	1.5814	1.7724	2.27476	1.44493	1.38431	1.95866	1.70746	1.36339	1.27731
66600	56636	60857	71780	53554	52318	64962	59539	52023	50074	74500	2.02865	1.57553	1.76749	2.26421	1.43538	1.37917	1.95416	1.70755	1.36576	1.27713
66816	56720	60880	71893	53728	52318	64953	59496	52072	50191	74600	2.03847	1.57935	1.76853	2.26935	1.44329	1.37917	1.95375	1.70559	1.36799	1.28245
66665	56657	60869	71927	53632	52342	64956	59549	52182	50287	74700	2.03161	1.57649	1.76803	2.2709	1.43893	1.38026	1.95389	1.708	1.37299	1.28681
66653	56594	60831	71969	53620	52254	64879	59402	52199	50458	74800	2.03106	1.57362	1.7663	2.27281	1.43838	1.37626	1.95039	1.70132	1.37376	1.29459
66727	56542	60855	72078	53651	52272	64883	59246	52251	50541	74900	2.03442	1.57126	1.76739	2.27776	1.43979	1.37708	1.95057	1.69422	1.37613	1.29836
66420	56381	60703	71835	53462	52185	64776	59226	52252	50555	75000	2.02046	1.56394	1.76048	2.26671	1.4312	1.37312	1.9457	1.69332	1.37617	1.299
66429	56284	60630	71845	53415	52189	64649	59112	52219	50474	75100	2.02087	1.55953	1.75716	2.26717	1.42906	1.37331	1.93993	1.68813	1.37467	1.29532
66438	56279	60623	71825	53426	52118	64646	59011	52242	50683	75200	2.02128	1.5593	1.75684	2.26626	1.42956	1.37008	1.93979	1.68354	1.37572	1.30482
66257	56168	60622	71814	53289	52083	64527	58938	52250	50610	75300	2.01305	1.55425	1.7568	2.26576	1.42333	1.36849	1.93438	1.68022	1.37608	1.3015
66074	56029	60263	71511	53163	51999	64356	58665	52108	50500	75400	2.00473	1.54793	1.74047	2.25198	1.4176	1.36467	1.9266	1.6678	1.36962	1.2965
66006	55844	60188	71501	53080	51844	64161	58539	52021	50446	75500	2.00164	1.53952	1.73706	2.25152	1.41382	1.35762	1.91774	1.66207	1.36567	1.29404
65948	55880	60232	71502	53046	51863	64309	58539	52136	50580	75600	1.999	1.54116	1.73906	2.25157	1.41228	1.35848	1.92447	1.66207	1.3709	1.30014
65935	55777	60243	71448	53002	51806	64147	58465	52128	50603	75700	1.99841	1.53647	1.73956	2.24911	1.41028	1.35589	1.9171	1.65871	1.37053	1.30118
65723	55553	59925	71179	52748	51622	63978	58195	51949	50493	75800	1.98877	1.52628	1.7251	2.23688	1.39873	1.34752	1.90941	1.64643	1.36239	1.29618
65530	55279	59677	70981	52565	51313	63621	57989	51793	50261	75900	1.97999	1.51382	1.71382	2.22788	1.3904	1.33347	1.89318	1.63706	1.3553	1.28563
65335	55133	59597	70809	52421	51153	63410	57726	51723	50238	76000	1.97112	1.50719	1.71019	2.22005	1.38386	1.32619	1.88358	1.6251	1.35211	1.28458
65312	55108	59485	70805	52321	51105	63433	57666	51699	50296	76100	1.97008	1.50605	1.70509	2.21987	1.37931	1.32401	1.88463	1.62237	1.35102	1.28722
65204	54880	59361	70719	52240	50849	63189	57423	51618	50232	76200	1.96517	1.49568	1.69945	2.21596	1.37563	1.31237	1.87353	1.61132	1.34734	1.28431
65006	54729	59139	70481	52028	50709	63091	57237	51532	50148	76300	1.95616	1.48881	1.68936	2.20514	1.36598	1.306	1.86908	1.60286	1.34343	1.28049
64764	54481	58869	70136	51855	50390	62715	57019	51323	49925	76400	1.94516	1.47754	1.67708	2.18945	1.35812	1.2915	1.85198	1.59295	1.33392	1.27035
64806	54504	59024	70182	51808	50417	62832	57021	51446	50059	76500	1.94707	1.47858	1.68413	2.19154	1.35598	1.29272	1.8573	1.59304	1.33952	1.27644
64489	54220	58608	69924	51571	50105	62487	56696	51164	49901	76600	1.93265	1.46567	1.66521	2.17981	1.3452	1.27854	1.84161	1.57826	1.32669	1.26926
64249	53964	58412	69783	51367	49850	62199	56445	51066	49738	76700	1.92174	1.45402	1.6563	2.1734	1.33593	1.26694	1.82851	1.56685	1.32224	1.26185
64235	53953	58360	69697	51307	49832	62196	56221	51025	49784	76800	1.9211	1.45352	1.65393	2.16949	1.3332	1.26612	1.82838	1.55666	1.32037	1.26394
64047	53830	58326	69630	51204	49766	62089	56265	51018	49611	76900	1.91255	1.44793	1.65239	2.16644	1.32851	1.26312	1.82351	1.55866	1.32005	1.25607
63906	53743	57981	69327	51046	49672	61913	55947	50856	49588	77000	1.90614	1.44397	1.6367	2.15266	1.32133	1.25884	1.81551	1.5442	1.31269	1.25503
63745	53482	57902	69354	50927	49308	61741	55782	50780	49463	77100	1.89882	1.43211	1.63311	2.15389	1.31592	1.24229	1.80769	1.5367	1.30923	1.24934
63694	53517	57829	69234	50858	49471	61790	55775	50787	49480	77200	1.8965	1.4337	1.62979	2.14843	1.31278	1.2497	1.80991	1.53638	1.30955	1.25011
63581	53346	57773	69094	50764	49343	61561	55622	50710	49382	77300	1.89136	1.42592	1.62724	2.14206	1.3085	1.24388	1.7995	1.52942	1.30605	1.24566
63409	53169	57537	68849	50625	49171	61334	55353	50572	49347	77400	1.88354	1.41787	1.61651	2.13092	1.30218	1.23606	1.78918	1.51719	1.29977	1.24407
63149	52990	57406	68712	50398	48992	61146	55315	50526	49204	77500	1.87171	1.40973	1.61055	2.12469	1.29186	1.22792	1.78063	1.51546	1.29768	1.23756
63206	53023	57398	68632	50404	49066	61132	55154	50476	49190	77600	1.87431	1.41123	1.61019	2.12106	1.29213	1.23129	1.77999	1.50814	1.29541	1.23693
63018	52885	57277	68545	50272	48924	60971	54923	50403	49074	77700	1.86576	1.40496	1.60468	2.1171	1.28613	1.22483	1.77267	1.49764	1.29209	1.23165
62696	52611	57120	68286	50047	48609	60728	54836	50301	48925	77800	1.85111	1.3925	1.59754	2.10532	1.2759	1.2105	1.76162	1.49368	1.28745	1.22487
62675	52587	56991	68255	50005	48525	60605	54584	50198	48930	77900	1.85016	1.39141	1.59168	2.10391	1.27399	1.20668	1.75603	1.48222	1.28276	1.2251
62581	52467	56994	68242	49946	48405	60529	54517	50185	48831	78000	1.84588	1.38595	1.59181	2.10332	1.27131	1.20123	1.75257	1.47917	1.28217	1.2206
62370	52205	56653	67852	49719	48120	60267	54236	49991	48722	78100	1.83629	1.37403	1.57631	2.08558	1.26098	1.18827	1.74065	1.46639	1.27335	1.21564
62199	52148	56650	67783	49572	48057	60118	54226	49969	48585	78200	1.82851	1.37144	1.57617	2.08245	1.2543	1.1854	1.73388	1.46594	1.27235	1.20941
62182	52093	56536	67668	49542	48003	59980	53988	49865	48563	78300	1.82774	1.36894	1.57099	2.07722	1.25293	1.18295	1.7276	1.45512	1.26762	1.20841
61808	51759	56250	67374	49312	47718	59707	53729	49692	48249	78400	1.81073	1.35375	1.55798	2.06385	1.24247	1.16999	1.71519	1.44334	1.25975	1.19413
62040	51967	56458	67490	49465	47911	59941	53804	49823	48467	78500	1.82128	1.36321	1.56744	2.06912	1.24943	1.17876	1.72583	1.44675	1.26571	1.20405
62036	51898	56551	67560	49459	47855	59854	53814	49864	48349	78600	1.8211	1.36007	1.57167	2.07231	1.24916	1.17622	1.72187	1.4472	1.26758	1.19868
61569	51498	56000	66962	49072	47482	59311	53352	49495	48099	78700	1.79986	1.34188	1.54661	2.04511	1.23156	1.15925	1.69718	1.42619	1.2508	1.18731
61514	51482	56132	66972	49036	47410	59326	53425	49549	47964	78800	1.79736	1.34116	1.55261	2.04557	1.22992	1.15598	1.69786	1.42951	1.25325	1.18117
61756	51693	56268	67098	49206	47580	59461	53467	49648	48157	78900	1.80837	1.35075	1.5588	2.0513	1.23765	1.16371	1.704	1.43142	1.25775	1.18995
61555	51512	56044	66956	49060	47382	59335	53248	49567	48029	79000	1.79923	1.34252	1.54861	2.04484	1.23101	1.15471	1.69827	1.42146	1.25407	1.18413
61362	51358	55949	66875	48915	47217	59017	53216	49473	47866	79100	1.79045	1.33552	1.54429	2.04116	1.22442	1.1472	1.68381	1.42001	1.2498	1.17672
61536	51473	56060	66889	49029	47242	59219	53183	49553	47956	79200	1.79836	1.34075	1.54934	2.04179	1.2296	1.14834	1.693	1.41851	1.25343	1.18081
61365	51363	56058	66901	48947	47148	59108	53166	49542	47852	79300	1.79059	1.33574	1.54925	2.04234	1.22588	1.14407	1.68795	1.41774	1.25293	1.17608
61302	51301	55831	66708	48862	47205	59003	53000	49456	47773	79400	1.78772	1.33292	1.53893	2.03356	1.22201	1.14666	1.68317	1.41019	1.24902	1.17249
61619	51496	56138	67001	49122	47285	59252	53042	49629	47917	79500	1.80214	1.34179	1.55289	2.04688	1.23383	1.1503	1.6945	1.4121	1.25689	1.17904
61448	51415	55934	66765	48985	47257	59176	53087	49661	47821	79600	1.79436	1.33811	1.54361	2.03615	1.2276	1.14902	1.69104	1.41414	1.25834	1.17467
61231	51188	55704	66570	48817	47001	58850	52944	49452	47594	79700	1.78449	1.32779	1.53315	2.02729	1.21996	1.13738	1.67622	1.40764	1.24884	1.16435
61575	51346	55994	66822	49024	47156	59096	52933	49621	47783	79800	1.80014	1.33497	1.54634	2.03874	1.22938	1.14443	1.6874	1.40714	1.25653	1.17294
61464	51351	56035	66774	48942	47108	59118	52985	49659	47686	79900	1.79509	1.3352	1.5482	2.03656	1.22565	1.14225	1.6884	1.4095	1.25825	1.16853
61212	51137	55612	66406	48732	46937	58776	52740	49426	47483	80000	1.78363	1.32547	1.52897	2.01983	1.2161	1.13447	1.67285	1.39836	1.24766	1.1593
61243	51144	55724	66508	48748	46883	58807	52674	49479	47415	80100	1.78504	1.32578	1.53406	2.02447	1.21683	1.13201	1.67426	1.39536	1.25007	1.15621
61466	51364	56089	66813	48960	47005	59161	52774	49680	47609	80200	1.79518	1.33579	1.55066	2.03834	1.22647	1.13756	1.69036	1.39991	1.25921	1.16503
61212	51228	55703	66412	48706	46855	58942	52515	49477	47339	80300	1.78363	1.3296	1.53311	2.0201	1.21492	1.13074	1.6804	1.38813	1.24998	1.15275
61076	51022	55527	66241	48608	46614	58780	52382	49343	47174	80400	1.77744	1.32024	1.5251	2.01232	1.21046	1.11978	1.67303	1.38208	1.24388	1.14525
61186	51038	55708	66393	48683	46568	58833	52304	49389	47219	80500	1.78245	1.32096	1.53333	2.01924	1.21387	1.11769	1.67544	1.37854	1.24598	1.14729
61116	51142	55586	66238	48609	46536	58816	52289	49349	47134	80600	1.77926	1.32569	1.52779	2.01219	1.2105	1.11623	1.67467	1.37785	1.24416	1.14343
60931	50855	55312	65955	48466	46148	58421	52145	49120	46876	80700	1.77085	1.31264	1.51533	1.99932	1.204	1.09859	1.65671	1.37131	1.23374	1.1317
60877	50841	55393	65999	48428	46117	58589	52023	49194	46826	80800	1.76839	1.31201	1.51901	2.00132	1.20227	1.09718	1.66435	1.36576	1.23711	1.12942
61022	50945	55593	66211	48516	46212	58677	52083	49268	46901	80900	1.77499	1.31673	1.5281	2.01096	1.20628	1.1015	1.66835	1.36849	1.24047	1.13283
60914	50954	55410	65866	48458	46163	58583	52049	49159	46760	81000	1.77008	1.31714	1.51978	1.99527	1.20364	1.09927	1.66407	1.36694	1.23552	1.12642
60462	50507	55132	65524	48102	45816	58219	51736	48934	46388	81100	1.74952	1.29682	1.50714	1.97972	1.18745	1.08349	1.64752	1.35271	1.22528	1.1095
60370	50391	54911	65417	48021	45691	58066	51437	48713	46228	81200	1.74534	1.29154	1.49709	1.97485	1.18377	1.07781	1.64056	1.33911	1.21523	1.10223
60574	50621	55147	65504	48129	45836	58408	51675	48876	46315	81300	1.75462	1.302	1.50782	1.97881	1.18868	1.0844	1.65612	1.34993	1.22265	1.10618
60415	50472	55060	65331	48002	45664	58145	51497	48733	46110	81400	1.74739	1.29523	1.50387	1.97094	1.1829	1.07658	1.64416	1.34184	1.21614	1.09686
59843	50059	54438	64791	47495	45270	57607	51062	48329	45676	81500	1.72137	1.27644	1.47558	1.94638	1.15985	1.05866	1.61969	1.32206	1.19777	1.07713
59796	49868	54351	64818	47408	45107	57457	50930	48202	45536	81600	1.71924	1.26776	1.47162	1.94761	1.15589	1.05125	1.61287	1.31605	1.192	1.07076
59840	49938	54444	64758	47363	45199	57561	50908	48183	45528	81700	1.72124	1.27094	1.47585	1.94488	1.15384	1.05543	1.6176	1.31505	1.19113	1.0704
59383	49588	54076	64420	47025	44875	57065	50624	47908	45126	81800	1.70045	1.25503	1.45912	1.92951	1.13847	1.0407	1.59504	1.30214	1.17863	1.05211
59172	49393	53882	64127	46826	44654	56836	50298	47665	44985	81900	1.69086	1.24616	1.4503	1.91619	1.12942	1.03065	1.58463	1.28731	1.16758	1.0457
59007	49229	53847	63942	46696	44481	56768	50280	47588	44697	82000	1.68336	1.2387	1.4487	1.90778	1.12351	1.02278	1.58154	1.28649	1.16407	1.03261
58805	49112	53531	63686	46530	44281	56473	49856	47354	44576	82100	1.67417	1.23338	1.43433	1.89613	1.11596	1.01369	1.56812	1.26721	1.15343	1.0271
58688	48990	53537	63676	46466	44081	56434	49857	47294	44414	82200	1.66885	1.22783	1.43461	1.89568	1.11305	1.00459	1.56635	1.26726	1.1507	1.01974
58712	49030	53449	63535	46404	44105	56549	49833	47297	44395	82300	1.66994	1.22965	1.4306	1.88927	1.11023	1.00568	1.57158	1.26617	1.15084	1.01887
58523	48880	53347	63352	46335	43937	56223	49793	47130	44207	82400	1.66135	1.22283	1.42597	1.88095	1.10709	0.998045	1.55675	1.26435	1.14325	1.01032
58468	48747	53162	63183	46235	43789	56101	49628	47002	44077	82500	1.65884	1.21678	1.41755	1.87326	1.10255	0.991314	1.55121	1.25684	1.13743	1.00441
58345	48708	53216	63157	46172	43762	56118	49750	47039	44021	82600	1.65325	1.21501	1.42001	1.87208	1.09968	0.990086	1.55198	1.26239	1.13911	1.00186
58383	48788	53158	63094	46198	43830	56085	49644	46964	44020	82700	1.65498	1.21864	1.41737	1.86921	1.10086	0.993179	1.55048	1.25757	1.1357	1.00182
58270	48702	53128	63067	46149	43803	56135	49587	46913	43932	82800	1.64984	1.21473	1.41601	1.86799	1.09864	0.991951	1.55275	1.25498	1.13338	0.997817
58361	48742	53186	63095	46198	43787	56053	49700	46925	43833	82900	1.65398	1.21655	1.41864	1.86926	1.10086	0.991223	1.54902	1.26012	1.13392	0.993315
58316	48774	53102	62878	46154	43870	56042	49561	46839	43805	83000	1.65193	1.21801	1.41482	1.85939	1.09886	0.994998	1.54852	1.2538	1.13001	0.992042
58430	48814	53222	62989	46255	43921	56116	49678	46860	43820	83100	1.65712	1.21983	1.42028	1.86444	1.10346	0.997317	1.55189	1.25912	1.13097	0.992724
58372	48763	53190	62861	46228	43881	56149	49481	46827	43763	83200	1.65448	1.21751	1.41883	1.85862	1.10223	0.995498	1.55339	1.25016	1.12947	0.990132
58365	48735	53146	62830	46235	43846	55969	49491	46769	43660	83300	1.65416	1.21623	1.41683	1.85721	1.10255	0.993906	1.5452	1.25061	1.12683	0.985448
58289	48752	53129	62767	46187	43833	55954	49385	46730	43567	83400	1.6507	1.21701	1.41605	1.85434	1.10036	0.993315	1.54452	1.24579	1.12506	0.981219
58415	48706	53143	62773	46201	43773	55952	49293	46696	43549	83500	1.65643	1.21492	1.41669	1.85462	1.101	0.990587	1.54443	1.24161	1.12351	0.9804
58400	48795	53193	62769	46202	43891	56036	49435	46735	43488	83600	1.65575	1.21896	1.41896	1.85443	1.10105	0.995953	1.54825	1.24807	1.12528	0.977626
58381	48731	53097	62660	46154	43863	55933	49222	46601	43417	83700	1.65489	1.21605	1.4146	1.84948	1.09886	0.994679	1.54357	1.23838	1.11919	0.974397
58259	48669	53038	62638	46102	43841	55830	49184	46564	43322	83800	1.64934	1.21323	1.41191	1.84848	1.0965	0.993679	1.53888	1.23665	1.11751	0.970077
58282	48583	52960	62491	46028	43770	55814	48960	46433	43293	83900	1.65039	1.20932	1.40837	1.84179	1.09313	0.99045	1.53815	1.22647	1.11155	0.968759
58159	48550	52969	62429	45977	43769	55786	48975	46409	43193	84000	1.64479	1.20782	1.40878	1.83897	1.09081	0.990405	1.53688	1.22715	1.11046	0.964211
58148	48529	52799	62233	45935	43848	55777	48804	46274	43062	84100	1.64429	1.20687	1.40105	1.83006	1.0889	0.993997	1.53647	1.21937	1.10432	0.958254
58158	48408	52763	62255	45941	43666	55680	48623	46164	42942	84200	1.64475	1.20136	1.39941	1.83106	1.08918	0.985721	1.53206	1.21114	1.09932	0.952797
58061	48386	52689	62052	45836	43730	55660	48513	46101	42811	84300	1.64034	1.20036	1.39604	1.82183	1.0844	0.988631	1.53115	1.20614	1.09645	0.946839
57918	48235	52549	61929	45717	43552	55429	48405	45927	42643	84400	1.63383	1.1935	1.38968	1.81623	1.07899	0.980537	1.52065	1.20123	1.08854	0.9392
58010	48256	52643	61951	45749	43579	55481	48332	45929	42717	84500	1.63802	1.19445	1.39395	1.81724	1.08045	0.981764	1.52301	1.19791	1.08863	0.942565
57942	48233	52688	61918	45677	43594	55466	48365	45937	42555	84600	1.63492	1.19341	1.396	1.81573	1.07717	0.982447	1.52233	1.19941	1.08899	0.935198
57738	48086	52356	61644	45543	43488	55250	48142	45679	42337	84700	1.62565	1.18672	1.3809	1.80327	1.07108	0.977626	1.51251	1.18927	1.07726	0.925284
57797	47992	52345	61621	45548	43291	55206	48091	45576	42254	84800	1.62833	1.18245	1.3804	1.80223	1.07131	0.968668	1.5105	1.18695	1.07258	0.92151
57580	47880	52276	61422	45419	43181	55091	47852	45511	42147	84900	1.61846	1.17735	1.37726	1.79318	1.06544	0.963665	1.50528	1.17608	1.06962	0.916644
57602	47919	52254	61361	45402	43276	55123	47861	45443	42074	85000	1.61946	1.17913	1.37626	1.7904	1.06467	0.967985	1.50673	1.17649	1.06653	0.913324
57605	47826	52218	61310	45435	43090	55064	47858	45333	41972	85100	1.6196	1.1749	1.37462	1.78809	1.06617	0.959527	1.50405	1.17635	1.06153	0.908686
57327	47639	52104	61123	45220	42949	54952	47699	45262	41902	85200	1.60696	1.16639	1.36944	1.77958	1.05639	0.953115	1.49895	1.16912	1.0583	0.905503
57178	47509	51845	60882	45074	42773	54724	47543	45017	41657	85300	1.60018	1.16048	1.35766	1.76862	1.04975	0.945111	1.48859	1.16203	1.04716	0.894361
57309	47627	52009	61026	45183	42885	54952	47640	45091	41725	85400	1.60614	1.16585	1.36512	1.77517	1.05471	0.950205	1.49895	1.16644	1.05052	0.897453
57553	47751	52281	61128	45368	42908	55074	47666	45163	41782	85500	1.61724	1.17149	1.37749	1.77981	1.06312	0.951251	1.5045	1.16762	1.0538	0.900045
57230	47535	51870	60772	45089	42640	54874	47396	44913	41472	85600	1.60255	1.16166	1.3588	1.76362	1.05043	0.939063	1.49541	1.15534	1.04243	0.885948
56973	47240	51533	60493	44913	42275	54527	47252	44646	41241	85700	1.59086	1.14825	1.34347	1.75093	1.04243	0.922465	1.47963	1.14879	1.03029	0.875443
57161	47487	51825	60642	45037	42455	54794	47459	44801	41343	85800	1.59941	1.15948	1.35675	1.75771	1.04807	0.93065	1.49177	1.15821	1.03734	0.880082
56971	47281	51613	60452	44901	42294	54564	47206	44584	41186	85900	1.59077	1.15011	1.34711	1.74907	1.04188	0.923329	1.48131	1.1467	1.02747	0.872942
56706	47074	51412	60199	44719	42081	54256	47122	44440	40959	86000	1.57872	1.1407	1.33797	1.73756	1.03361	0.913643	1.4673	1.14288	1.02092	0.862619
56857	47145	51459	60246	44801	42055	54404	47103	44440	41022	86100	1.58558	1.14393	1.34011	1.7397	1.03734	0.91246	1.47403	1.14202	1.02092	0.865484
56878	47192	51636	60317	44789	42045	54457	47248	44487	40923	86200	1.58654	1.14607	1.34816	1.74293	1.03679	0.912005	1.47644	1.14861	1.02306	0.860982
56717	47151	51351	60115	44706	42053	54296	47027	44316	40832	86300	1.57922	1.1442	1.3352	1.73374	1.03302	0.912369	1.46912	1.13856	1.01528	0.856844
56711	46995	51374	60106	44643	41961	54285	47066	44287	40700	86400	1.57894	1.13711	1.33624	1.73333	1.03015	0.908186	1.46862	1.14034	1.01396	0.850841
56761	47120	51428	60131	44744	41997	54381	46994	44290	40783	86500	1.58122	1.14279	1.3387	1.73447	1.03474	0.909823	1.47299	1.13706	1.0141	0.854616
56633	46985	51361	60075	44690	41903	54264	46963	44224	40648	86600	1.5754	1.13665	1.33565	1.73192	1.03229	0.905548	1.46767	1.13565	1.0111	0.848477
56741	47081	51443	60089	44757	41930	54429	46840	44268	40750	86700	1.58031	1.14102	1.33938	1.73256	1.03533	0.906776	1.47517	1.13006	1.0131	0.853115
56555	47015	51292	59928	44626	41942	54298	46681	44132	40544	86800	1.57185	1.13802	1.33251	1.72524	1.02938	0.907322	1.46921	1.12283	1.00691	0.843747
56734	47032	51490	60108	44777	41922	54355	46774	44203	40602	86900	1.57999	1.13879	1.34152	1.73342	1.03624	0.906412	1.47181	1.12706	1.01014	0.846385
56758	47078	51523	60059	44783	41992	54349	46705	44209	40635	87000	1.58108	1.14088	1.34302	1.7312	1.03652	0.909595	1.47153	1.12392	1.01041	0.847885
56682	47031	51484	60030	44756	42031	54368	46649	44180	40567	87100	1.57763	1.13874	1.34125	1.72988	1.03529	0.911369	1.4724	1.12137	1.0091	0.844793
56671	46952	51416	60000	44778	41950	54382	46510	44151	40616	87200	1.57713	1.13515	1.33815	1.72851	1.03629	0.907685	1.47303	1.11505	1.00778	0.847021
56634	46936	51553	60058	44753	41993	54420	46565	44181	40522	87300	1.57544	1.13442	1.34438	1.73115	1.03515	0.909641	1.47476	1.11755	1.00914	0.842747
56771	47085	51599	59965	44854	42088	54453	46521	44107	40513	87400	1.58167	1.1412	1.34648	1.72692	1.03975	0.913961	1.47626	1.11555	1.00578	0.842337
56444	46755	51321	59736	44612	41799	54214	46173	43947	40339	87500	1.5668	1.12619	1.33383	1.71651	1.02874	0.900819	1.46539	1.09973	0.998499	0.834425
56571	46836	51503	59821	44701	41803	54238	46251	43954	40286	87600	1.57258	1.12988	1.34211	1.72037	1.03279	0.901	1.46648	1.10327	0.998818	0.832015
56527	46819	51470	59846	44739	41805	54326	46208	43922	40275	87700	1.57058	1.1291	1.34061	1.72151	1.03452	0.901091	1.47049	1.10132	0.997362	0.831514
56597	46692	51410	59920	44735	41609	54243	46056	43888	40228	87800	1.57376	1.12333	1.33788	1.72487	1.03433	0.892178	1.46671	1.09441	0.995816	0.829377
56543	46786	51398	59771	44724	41653	54238	46111	43851	40237	87900	1.57131	1.1276	1.33734	1.7181	1.03383	0.894179	1.46648	1.09691	0.994134	0.829786
56446	46722	51364	59746	44638	41545	54264	46080	43828	40146	88000	1.56689	1.12469	1.33579	1.71696	1.02992	0.889268	1.46767	1.0955	0.993088	0.825648
56414	46603	51207	59660	44602	41410	54161	45946	43727	40143	88100	1.56544	1.11928	1.32865	1.71305	1.02829	0.883129	1.46298	1.0894	0.988495	0.825512
56356	46569	51306	59709	44545	41381	54156	45982	43738	40085	88200	1.5628	1.11774	1.33315	1.71528	1.02569	0.88181	1.46276	1.09104	0.988995	0.822874
56465	46664	51292	59636	44621	41564	54278	45929	43724	40037	88300	1.56776	1.12206	1.33251	1.71196	1.02915	0.890132	1.4683	1.08863	0.988358	0.820691
56392	46499	51228	59597	44574	41387	54083	45733	43618	39906	88400	1.56444	1.11455	1.3296	1.71019	1.02701	0.882083	1.45944	1.07972	0.983538	0.814734
56339	46550	51223	59433	44527	41444	54197	45706	43593	39809	88500	1.56203	1.11687	1.32938	1.70273	1.02487	0.884675	1.46462	1.07849	0.982401	0.810323
56455	46583	51304	59609	44580	41469	54178	45743	43601	39839	88600	1.5673	1.11837	1.33306	1.71073	1.02729	0.885812	1.46376	1.08017	0.982765	0.811687
56372	46573	51269	59526	44531	41528	54237	45687	43597	39838	88700	1.56353	1.11792	1.33147	1.70696	1.02506	0.888495	1.46644	1.07763	0.982583	0.811642
56494	46557	51321	59514	44664	41439	54200	45678	43579	39840	88800	1.56908	1.11719	1.33383	1.70641	1.03111	0.884447	1.46476	1.07722	0.981764	0.811733
56397	46584	51267	59457	44602	41508	54344	45760	43605	39796	88900	1.56467	1.11842	1.33138	1.70382	1.02829	0.887585	1.47131	1.08095	0.982947	0.809732
56388	46570	51280	59488	44605	41525	54173	45785	43577	39776	89000	1.56426	1.11778	1.33197	1.70523	1.02842	0.888358	1.46353	1.08208	0.981673	0.808822
56305	46489	51099	59264	44529	41455	54173	45655	43449	39717	89100	1.56048	1.1141	1.32374	1.69504	1.02497	0.885175	1.46353	1.07617	0.975853	0.806139
56358	46587	51309	59424	44661	41486	54311	45752	43545	39686	89200	1.56289	1.11855	1.33329	1.70232	1.03097	0.886585	1.4698	1.08058	0.980218	0.804729
56417	46622	51267	59349	44685	41524	54281	45695	43508	39747	89300	1.56558	1.12015	1.33138	1.69891	1.03206	0.888313	1.46844	1.07799	0.978536	0.807503
56455	46614	51324	59399	44746	41479	54316	45752	43503	39700	89400	1.5673	1.11978	1.33397	1.70118	1.03483	0.886266	1.47003	1.08058	0.978308	0.805366
56409	46600	51188	59286	44688	41461	54320	45562	43424	39653	89500	1.56521	1.11915	1.32779	1.69604	1.0322	0.885448	1.47021	1.07194	0.974716	0.803229
56396	46612	51327	59389	44742	41435	54277	45706	43465	39619	89600	1.56462	1.11969	1.33411	1.70073	1.03465	0.884266	1.46826	1.07849	0.97658	0.801683
56539	46654	51327	59348	44832	41520	54329	45656	43419	39633	89700	1.57112	1.1216	1.33411	1.69886	1.03874	0.888131	1.47062	1.07622	0.974488	0.802319
56409	46646	51135	59114	44756	41497	54341	45625	43343	39484	89800	1.56521	1.12124	1.32538	1.68822	1.03529	0.887085	1.47117	1.07481	0.971032	0.795543
56311	46506	51046	58941	44654	41441	54119	45477	43230	39381	89900	1.56075	1.11487	1.32133	1.68035	1.03065	0.884538	1.46107	1.06808	0.965894	0.790859
56333	46609	51095	58920	44639	41509	54131	45640	43222	39302	90000	1.56176	1.11955	1.32356	1.6794	1.02997	0.887631	1.46162	1.07549	0.96553	0.787267
56349	46668	51132	58870	44649	41522	54203	45730	43246	39302	90100	1.56248	1.12224	1.32524	1.67713	1.03042	0.888222	1.46489	1.07958	0.966621	0.787267
56291	46661	51043	58906	44672	41586	54217	45560	43159	39318	90200	1.55985	1.12192	1.32119	1.67876	1.03147	0.891132	1.46553	1.07185	0.962665	0.787995
56269	46647	50987	58819	44660	41526	54149	45601	43104	39177	90300	1.55884	1.12128	1.31864	1.67481	1.03092	0.888404	1.46244	1.07372	0.960164	0.781583
56156	46614	50874	58661	44608	41432	54204	45462	43008	39141	90400	1.55371	1.11978	1.31351	1.66762	1.02856	0.884129	1.46494	1.06739	0.955798	0.779945
56266	46642	50997	58738	44666	41571	54227	45488	43033	39072	90500	1.55871	1.12106	1.3191	1.67112	1.0312	0.89045	1.46598	1.06858	0.956935	0.776808
56214	46706	50869	58581	44598	41647	54262	45431	42956	39014	90600	1.55634	1.12397	1.31328	1.66398	1.0281	0.893906	1.46758	1.06598	0.953433	0.77417
56337	46621	50850	58578	44685	41548	54209	45366	42915	38929	90700	1.56194	1.1201	1.31241	1.66385	1.03206	0.889404	1.46517	1.06303	0.951569	0.770305
56415	46789	50971	58489	44723	41767	54326	45498	42971	38953	90800	1.56548	1.12774	1.31792	1.6598	1.03379	0.899363	1.47049	1.06903	0.954116	0.771396
56317	46661	50861	58417	44661	41714	54181	45478	42864	38851	90900	1.56103	1.12192	1.31291	1.65653	1.03097	0.896953	1.46389	1.06812	0.94925	0.766758
56167	46612	50709	58232	44577	41674	54154	45394	42756	38777	91000	1.55421	1.11969	1.306	1.64811	1.02715	0.895134	1.46266	1.0643	0.944338	0.763392
56514	46846	50992	58397	44828	41878	54299	45562	42860	38863	91100	1.56999	1.13033	1.31887	1.65562	1.03856	0.904411	1.46926	1.07194	0.949068	0.767303
56072	46545	50619	57971	44439	41664	53976	45390	42632	38618	91200	1.54989	1.11664	1.30191	1.63624	1.02087	0.894679	1.45457	1.06412	0.938699	0.756162
55938	46407	50367	57738	44357	41608	53744	45171	42406	38451	91300	1.54379	1.11037	1.29045	1.62565	1.01714	0.892133	1.44402	1.05416	0.928422	0.748568
56095	46551	50606	57936	44488	41786	53912	45384	42522	38471	91400	1.55093	1.11692	1.30132	1.63465	1.0231	0.900227	1.45166	1.06385	0.933697	0.749477
56302	46783	50744	57932	44621	41991	54097	45501	42577	38602	91500	1.56035	1.12747	1.30759	1.63447	1.02915	0.90955	1.46007	1.06917	0.936198	0.755434
56027	46525	50486	57650	44436	41782	53824	45423	42398	38346	91600	1.54784	1.11573	1.29586	1.62165	1.02074	0.900045	1.44766	1.06562	0.928058	0.743793
55985	46520	50432	57482	44395	41736	53841	45345	42305	38324	91700	1.54593	1.11551	1.29341	1.61401	1.01887	0.897954	1.44843	1.06207	0.923829	0.742792
56105	46634	50637	57560	44514	41860	53922	45558	42395	38306	91800	1.55139	1.12069	1.30273	1.61755	1.02428	0.903593	1.45211	1.07176	0.927922	0.741974
55943	46555	50333	57301	44410	41847	53727	45365	42200	38237	91900	1.54402	1.1171	1.2889	1.60578	1.01955	0.903001	1.44325	1.06298	0.919054	0.738836
55983	46525	50372	57250	44452	41713	53668	45425	42121	38045	92000	1.54584	1.11573	1.29068	1.60346	1.02146	0.896908	1.44056	1.06571	0.915462	0.730105
56001	46554	50431	57178	44472	41716	53817	45369	42154	38115	92100	1.54666	1.11705	1.29336	1.60018	1.02237	0.897044	1.44734	1.06317	0.916962	0.733288
55772	46332	50134	56956	44255	41483	53475	45188	41917	37899	92200	1.53624	1.10696	1.27985	1.59009	1.01251	0.886448	1.43179	1.05493	0.906185	0.723465
55852	46438	50205	56998	44307	41563	53548	45285	41922	37892	92300	1.53988	1.11178	1.28308	1.592	1.01487	0.890086	1.43511	1.05935	0.906412	0.723147
55895	46413	50139	56807	44311	41540	53491	45282	41866	37876	92400	1.54184	1.11064	1.28008	1.58331	1.01505	0.88904	1.43251	1.05921	0.903865	0.722419
55803	46341	50161	56800	44261	41499	53484	45308	41854	37764	92500	1.53765	1.10737	1.28108	1.58299	1.01278	0.887176	1.4322	1.06039	0.90332	0.717326
55914	46502	50306	56977	44355	41623	53581	45314	41870	37847	92600	1.5427	1.11469	1.28768	1.59104	1.01705	0.892815	1.43661	1.06066	0.904047	0.721101
55879	46530	50154	56739	44338	41659	53545	45306	41768	37763	92700	1.54111	1.11596	1.28076	1.58022	1.01628	0.894452	1.43497	1.0603	0.899409	0.717281
55848	46453	50209	56648	44270	41585	53488	45355	41737	37606	92800	1.5397	1.11246	1.28327	1.57608	1.01319	0.891087	1.43238	1.06253	0.897999	0.710141
55971	46622	50308	56752	44361	41707	53655	45415	41761	37675	92900	1.54529	1.12015	1.28777	1.58081	1.01733	0.896635	1.43997	1.06526	0.89909	0.713279
55830	46438	50166	56454	44258	41511	53428	45212	41605	37507	93000	1.53888	1.11178	1.28131	1.56726	1.01264	0.887722	1.42965	1.05603	0.891996	0.705639
55859	46530	50090	56431	44252	41606	53525	45290	41548	37506	93100	1.5402	1.11596	1.27785	1.56621	1.01237	0.892042	1.43406	1.05957	0.889404	0.705593
55987	46467	50050	56394	44327	41592	53466	45353	41496	37481	93200	1.54602	1.1131	1.27603	1.56453	1.01578	0.891405	1.43138	1.06244	0.88704	0.704457
55965	46519	50123	56323	44318	41640	53540	45350	41485	37454	93300	1.54502	1.11546	1.27935	1.5613	1.01537	0.893588	1.43474	1.0623	0.886539	0.703229
55863	46409	50052	56235	44238	41549	53362	45325	41356	37327	93400	1.54038	1.11046	1.27613	1.5573	1.01173	0.88945	1.42665	1.06116	0.880673	0.697453
55668	46383	49862	55937	44054	41538	53206	45113	41205	37142	93500	1.53151	1.10928	1.26749	1.54375	1.00337	0.88895	1.41955	1.05152	0.873806	0.68904
55724	46262	49778	55811	44057	41442	53111	45132	41085	37077	93600	1.53406	1.10377	1.26367	1.53802	1.0035	0.884584	1.41523	1.05239	0.868349	0.686085
55481	46176	49694	55633	43889	41435	53046	45063	40994	36950	93700	1.52301	1.09986	1.25985	1.52992	0.995862	0.884266	1.41228	1.04925	0.864211	0.680309
55623	46248	49789	55647	43935	41489	53017	44990	40946	36962	93800	1.52947	1.10314	1.26417	1.53056	0.997954	0.886721	1.41096	1.04593	0.862028	0.680855
55380	45992	49544	55516	43737	41327	52800	44771	40816	36807	93900	1.51842	1.0915	1.25302	1.5246	0.98895	0.879354	1.40109	1.03597	0.856116	0.673806
55361	45985	49607	55377	43674	41253	52750	44748	40769	36723	94000	1.51755	1.09118	1.25589	1.51828	0.986085	0.875989	1.39882	1.03492	0.853979	0.669986
55365	45991	49438	55165	43642	41204	52647	44691	40621	36608	94100	1.51774	1.09145	1.2482	1.50864	0.984629	0.873761	1.39413	1.03233	0.847249	0.664757
55338	45979	49468	55181	43636	41226	52670	44803	40618	36576	94200	1.51651	1.0909	1.24957	1.50937	0.984357	0.874761	1.39518	1.03743	0.847112	0.663302
55131	45766	49157	54915	43467	41014	52437	44572	40410	36468	94300	1.50709	1.08122	1.23543	1.49727	0.976671	0.865121	1.38458	1.02692	0.837653	0.65839
55098	45691	49247	54945	43420	40951	52483	44531	40417	36378	94400	1.50559	1.07781	1.23952	1.49864	0.974534	0.862256	1.38668	1.02506	0.837972	0.654297
55093	45776	49199	54853	43416	41084	52466	44507	40318	36347	94500	1.50537	1.08167	1.23734	1.49445	0.974352	0.868304	1.3859	1.02397	0.83347	0.652888
54915	45589	48966	54583	43273	40891	52290	44399	40163	36111	94600	1.49727	1.07317	1.22674	1.48217	0.967849	0.859527	1.3779	1.01905	0.826421	0.642156
54876	45476	48932	54549	43253	40838	52241	44303	40114	36110	94700	1.4955	1.06803	1.22519	1.48063	0.96694	0.857117	1.37567	1.01469	0.824193	0.64211
55045	45676	49093	54687	43351	40982	52496	44408	40197	36202	94800	1.50318	1.07713	1.23251	1.4869	0.971396	0.863665	1.38727	1.01946	0.827967	0.646294
54871	45411	48759	54361	43241	40642	52154	44250	39975	35989	94900	1.49527	1.06508	1.21733	1.47208	0.966394	0.848204	1.37171	1.01228	0.817872	0.636608
54506	45182	48486	54042	42920	40429	51940	44004	39791	35809	95000	1.47867	1.05466	1.20491	1.45757	0.951796	0.838518	1.36198	1.00109	0.809504	0.628422
54643	45239	48692	54262	43035	40502	52017	44091	39799	35860	95100	1.4849	1.05725	1.21428	1.46758	0.957026	0.841837	1.36548	1.00505	0.809868	0.630741
54628	45203	48674	54069	42928	40480	52076	44015	39770	35799	95200	1.48422	1.05562	1.21346	1.4588	0.95216	0.840837	1.36817	1.00159	0.808549	0.627967
54326	44939	48427	53829	42726	40215	51679	43889	39565	35590	95300	1.47049	1.04361	1.20223	1.44789	0.942974	0.828786	1.35011	0.995862	0.799227	0.618463
54219	44907	48205	53699	42588	40228	51680	43721	39456	35502	95400	1.46562	1.04216	1.19213	1.44197	0.936698	0.829377	1.35016	0.988222	0.79427	0.614461
54334	44902	48278	53721	42698	40151	51725	43795	39427	35492	95500	1.47085	1.04193	1.19545	1.44297	0.941701	0.825875	1.35221	0.991587	0.792951	0.614006
54110	44760	48124	53576	42486	40051	51584	43617	39316	35389	95600	1.46066	1.03547	1.18845	1.43638	0.93206	0.821328	1.34579	0.983492	0.787904	0.609322
53801	44478	47858	53409	42275	39880	51314	43462	39140	35221	95700	1.44661	1.02265	1.17635	1.42879	0.922465	0.813552	1.33352	0.976444	0.7799	0.601683
53996	44637	47965	53419	42399	40002	51509	43592	39209	35269	95800	1.45548	1.02988	1.18122	1.42924	0.928104	0.8191	1.34238	0.982356	0.783038	0.603865
53822	44551	47888	53288	42283	39952	51398	43558	39157	35169	95900	1.44757	1.02597	1.17772	1.42328	0.922829	0.816826	1.33734	0.980809	0.780673	0.599318
53637	44373	47604	53110	42115	39798	51192	43299	38941	35097	96000	1.43915	1.01787	1.1648	1.41519	0.915189	0.809823	1.32797	0.969031	0.77085	0.596044
53545	44293	47582	52975	42036	39680	51157	43221	38897	34972	96100	1.43497	1.01423	1.1638	1.40905	0.911596	0.804457	1.32638	0.965484	0.768849	0.590359
53560	44264	47611	53013	42047	39681	51097	43139	38841	34974	96200	1.43565	1.01291	1.16512	1.41078	0.912096	0.804502	1.32365	0.961755	0.766303	0.59045
53467	44240	47555	52908	42015	39672	51097	43119	38817	34927	96300	1.43142	1.01182	1.16257	1.406	0.910641	0.804093	1.32365	0.960846	0.765211	0.588313
53362	44067	47411	52720	41891	39483	50894	42923	38669	34883	96400	1.42665	1.00396	1.15603	1.39745	0.905002	0.795498	1.31442	0.951933	0.758481	0.586312
53304	44063	47556	52784	41884	39493	50980	43071	38710	34827	96500	1.42401	1.00377	1.16262	1.40036	0.904684	0.795953	1.31833	0.958663	0.760346	0.583765
53185	44035	47333	52586	41802	39436	50847	42825	38549	34714	96600	1.4186	1.0025	1.15248	1.39136	0.900955	0.793361	1.31228	0.947476	0.753024	0.578627
52938	43738	47146	52452	41596	39261	50642	42660	38399	34557	96700	1.40737	0.988995	1.14397	1.38527	0.891587	0.785402	1.30296	0.939973	0.746203	0.571487
53160	43903	47299	52569	41784	39398	50815	42794	38500	34656	96800	1.41746	0.996498	1.15093	1.39059	0.900136	0.791633	1.31082	0.946066	0.750796	0.575989
53074	43900	47203	52390	41704	39411	50754	42737	38433	34573	96900	1.41355	0.996362	1.14657	1.38245	0.896498	0.792224	1.30805	0.943474	0.747749	0.572215
52695	43457	46789	52130	41405	38986	50376	42327	38171	34388	97000	1.39632	0.976216	1.12774	1.37062	0.882901	0.772897	1.29086	0.924829	0.735834	0.563802
52854	43607	47105	52304	41475	39102	50636	42427	38296	34456	97100	1.40355	0.983038	1.14211	1.37854	0.886085	0.778172	1.30268	0.929377	0.741519	0.566894
52926	43657	47106	52222	41507	39158	50533	42493	38237	34431	97200	1.40682	0.985312	1.14216	1.37481	0.88754	0.780719	1.298	0.932378	0.738836	0.565757
52650	43508	46887	52068	41349	39045	50366	42310	38103	34300	97300	1.39427	0.978536	1.1322	1.3678	0.880355	0.77558	1.2904	0.924056	0.732742	0.5598
52756	43487	46888	52021	41345	38940	50369	42248	38061	34321	97400	1.39909	0.977581	1.13224	1.36567	0.880173	0.770805	1.29054	0.921237	0.730832	0.560755
52606	43411	46956	51953	41274	38852	50340	42284	38059	34210	97500	1.39227	0.974125	1.13533	1.36257	0.876944	0.766803	1.28922	0.922874	0.730741	0.555707
52573	43388	46813	51865	41257	38832	50246	42157	37934	34203	97600	1.39077	0.973079	1.12883	1.35857	0.876171	0.765894	1.28495	0.917099	0.725057	0.555389
52594	43409	46927	51987	41360	38918	50355	42254	37997	34219	97700	1.39172	0.974034	1.13402	1.36412	0.880855	0.769804	1.2899	0.92151	0.727922	0.556116
52558	43387	46875	51785	41299	38903	50367	42157	37966	34197	97800	1.39009	0.973033	1.13165	1.35493	0.878081	0.769122	1.29045	0.917099	0.726512	0.555116
52543	43310	46852	51766	41294	38808	50255	42018	37908	34105	97900	1.3894	0.969532	1.1306	1.35407	0.877854	0.764802	1.28536	0.910778	0.723874	0.550932
52627	43345	46846	51716	41346	38824	50294	41955	37931	34182	98000	1.39322	0.971123	1.13033	1.3518	0.880218	0.76553	1.28713	0.907913	0.72492	0.554434
52534	43357	46838	51623	41303	38850	50320	42012	37934	34116	98100	1.38899	0.971669	1.12997	1.34757	0.878263	0.766712	1.28831	0.910505	0.725057	0.551432
52566	43269	46759	51624	41276	38678	50197	41917	37861	34086	98200	1.39045	0.967667	1.12638	1.34761	0.877035	0.75889	1.28272	0.906185	0.721737	0.550068
52530	43298	46755	51581	41261	38664	50322	41899	37899	34107	98300	1.38881	0.968986	1.12619	1.34566	0.876353	0.758254	1.2884	0.905366	0.723465	0.551023
52441	43193	46763	51488	41183	38529	50137	41907	37803	33944	98400	1.38477	0.964211	1.12656	1.34143	0.872806	0.752115	1.27999	0.90573	0.7191	0.543611
52463	43261	46735	51441	41217	38572	50242	41869	37799	34009	98500	1.38577	0.967303	1.12528	1.33929	0.874352	0.75407	1.28477	0.904002	0.718918	0.546567
52495	43183	46680	51448	41203	38506	50118	41864	37736	33960	98600	1.38722	0.963756	1.12278	1.33961	0.873715	0.751069	1.27913	0.903774	0.716053	0.544338
52449	43218	46630	51296	41160	38560	50218	41944	37750	33969	98700	1.38513	0.965348	1.12051	1.3327	0.87176	0.753524	1.28367	0.907412	0.716689	0.544748
52371	43066	46535	51225	41133	38448	50003	41809	37645	33905	98800	1.38158	0.958436	1.11619	1.32947	0.870532	0.748431	1.2739	0.901273	0.711915	0.541837
52278	43049	46429	51123	41013	38479	50006	41700	37599	33837	98900	1.37735	0.957663	1.11137	1.32483	0.865075	0.749841	1.27403	0.896317	0.709823	0.538745
52429	43096	46507	51187	41137	38495	50067	41798	37635	33896	99000	1.38422	0.9598	1.11492	1.32774	0.870714	0.750568	1.27681	0.900773	0.71146	0.541428
52379	43045	46534	51148	41050	38516	50018	41836	37637	33803	99100	1.38195	0.957481	1.11614	1.32597	0.866758	0.751523	1.27458	0.902501	0.711551	0.537199
52334	42971	46417	51005	41039	38510	49958	41692	37540	33848	99200	1.3799	0.954116	1.11082	1.31946	0.866257	0.751251	1.27185	0.895953	0.70714	0.539245
52227	42946	46457	50932	40972	38478	49945	41715	37540	33719	99300	1.37503	0.952979	1.11264	1.31614	0.863211	0.749795	1.27126	0.896999	0.70714	0.533379
52303	43013	46353	50890	40981	38553	49906	41701	37467	33733	99400	1.37849	0.956025	1.10791	1.31423	0.86362	0.753206	1.26949	0.896362	0.70382	0.534015
52156	42888	46241	50818	40939	38458	49929	41553	37453	33689	99500	1.37181	0.950341	1.10282	1.31096	0.86171	0.748886	1.27053	0.889632	0.703183	0.532015
52134	42831	46221	50773	40875	38401	49764	41513	37369	33604	99600	1.3708	0.947749	1.10191	1.30891	0.858799	0.746294	1.26303	0.887813	0.699363	0.528149
52183	42913	46312	50822	40904	38556	49877	41492	37400	33649	99700	1.37303	0.951478	1.10605	1.31114	0.860118	0.753342	1.26817	0.886858	0.700773	0.530196
52220	42879	46204	50696	40944	38498	49817	41579	37331	33632	99800	1.37472	0.949932	1.10114	1.30541	0.861937	0.750705	1.26544	0.890814	0.697635	0.529422
52058	42803	46163	50569	40815	38446	49729	41546	37315	33590	99900	1.36735	0.946476	1.09927	1.29964	0.856071	0.74834	1.26144	0.889313	0.696908	0.527513
52005	42744	46107	50617	40799	38411	49622	41489	37240	33566	100000	1.36494	0.943793	1.09673	1.30182	0.855343	0.746749	1.25657	0.886721	0.693497	0.526421
52028	42704	46114	50514	40762	38322	49613	41367	37179	33525	100100	1.36598	0.941974	1.09704	1.29714	0.853661	0.742701	1.25616	0.881173	0.690723	0.524557
51977	42701	46135	50465	40744	38290	49632	41543	37203	33490	100200	1.36367	0.941837	1.098	1.29491	0.852842	0.741246	1.25703	0.889177	0.691814	0.522965
51922	42633	45956	50292	40701	38251	49481	41341	37086	33489	100300	1.36116	0.938745	1.08986	1.28704	0.850887	0.739472	1.25016	0.879991	0.686494	0.52292
51785	42552	45950	50328	40618	38192	49434	41304	37043	33383	100400	1.35493	0.935061	1.08959	1.28868	0.847112	0.736789	1.24802	0.878308	0.684538	0.518099
51853	42560	45948	50242	40638	38229	49483	41247	37040	33455	100500	1.35803	0.935425	1.0895	1.28477	0.848022	0.738472	1.25025	0.875716	0.684402	0.521373
51828	42533	46008	50297	40649	38239	49511	41268	37050	33391	100600	1.35689	0.934197	1.09222	1.28727	0.848522	0.738927	1.25152	0.876671	0.684857	0.518463
51753	42400	45897	50193	40573	38093	49354	41117	36945	33323	100700	1.35348	0.928149	1.08718	1.28254	0.845066	0.732287	1.24438	0.869804	0.680082	0.515371
51720	42472	45843	50114	40532	38159	49466	41154	36962	33394	100800	1.35198	0.931423	1.08472	1.27894	0.843201	0.735289	1.24948	0.871487	0.680855	0.518599
51713	42350	45919	50151	40544	38109	49417	41093	36944	33338	100900	1.35166	0.925875	1.08818	1.28063	0.843747	0.733015	1.24725	0.868713	0.680036	0.516053
51564	42155	45675	49950	40350	37888	49250	40934	36777	33258	101000	1.34488	0.917008	1.07708	1.27149	0.834925	0.722965	1.23965	0.861482	0.672442	0.512415
51526	42185	45657	49866	40401	37982	49235	40962	36755	33177	101100	1.34316	0.918372	1.07626	1.26767	0.837244	0.72724	1.23897	0.862756	0.671442	0.508731
51526	42252	45641	49854	40383	38064	49288	40950	36769	33199	101200	1.34316	0.921419	1.07553	1.26712	0.836426	0.730969	1.24138	0.86221	0.672078	0.509732
51449	42068	45631	49761	40302	37950	49217	40854	36738	33128	101300	1.33965	0.913051	1.07508	1.26289	0.832742	0.725784	1.23815	0.857844	0.670668	0.506503
51534	42122	45682	49823	40351	38033	49168	40889	36722	33206	101400	1.34352	0.915507	1.0774	1.26571	0.83497	0.729559	1.23593	0.859436	0.669941	0.51005
51422	41991	45578	49699	40235	37941	49116	40785	36632	33057	101500	1.33843	0.90955	1.07267	1.26007	0.829695	0.725375	1.23356	0.854707	0.665848	0.503274
51368	41995	45660	49646	40255	37977	49137	40861	36626	33037	101600	1.33597	0.909732	1.0764	1.25766	0.830605	0.727012	1.23452	0.858163	0.665575	0.502365
51490	42085	45674	49658	40298	38094	49178	40831	36650	33113	101700	1.34152	0.913824	1.07704	1.25821	0.83256	0.732333	1.23638	0.856799	0.666667	0.505821
51478	42004	45674	49736	40303	38078	49125	40832	36602	33090	101800	1.34097	0.910141	1.07704	1.26176	0.832788	0.731605	1.23397	0.856844	0.664484	0.504775
51426	41994	45639	49557	40221	38098	49212	40834	36602	33043	101900	1.33861	0.909686	1.07544	1.25362	0.829059	0.732515	1.23793	0.856935	0.664484	0.502638
51343	41939	45585	49554	40261	38146	49068	40727	36559	32937	102000	1.33483	0.907185	1.07299	1.25348	0.830878	0.734698	1.23138	0.852069	0.662528	0.497817
51303	41954	45546	49498	40199	38199	49049	40728	36512	32996	102100	1.33302	0.907867	1.07121	1.25093	0.828058	0.737108	1.23051	0.852115	0.660391	0.5005
51407	41944	45535	49535	40272	38142	49018	40704	36486	32966	102200	1.33774	0.907412	1.07071	1.25261	0.831378	0.734516	1.2291	0.851023	0.659209	0.499136
51357	41953	45595	49462	40217	38195	49105	40709	36550	32994	102300	1.33547	0.907822	1.07344	1.2493	0.828877	0.736926	1.23306	0.851251	0.662119	0.500409
51303	41870	45559	49321	40176	38107	48991	40635	36469	32908	102400	1.33302	0.904047	1.07181	1.24288	0.827012	0.732924	1.22788	0.847885	0.658436	0.496498
51144	41774	45342	49237	40005	37951	48854	40519	36363	32819	102500	1.32578	0.899682	1.06194	1.23906	0.819236	0.72583	1.22165	0.84261	0.653615	0.492451
51270	41755	45433	49288	40076	37929	48871	40564	36357	32868	102600	1.33151	0.898818	1.06608	1.24138	0.822465	0.724829	1.22242	0.844657	0.653342	0.494679
51043	41663	45366	49080	39907	37804	48791	40456	36290	32764	102700	1.32119	0.894634	1.06303	1.23192	0.814779	0.719145	1.21878	0.839745	0.650296	0.48995
51027	41646	45205	49012	39905	37795	48694	40467	36213	32689	102800	1.32046	0.893861	1.05571	1.22883	0.814688	0.718736	1.21437	0.840246	0.646794	0.486539
51147	41754	45401	49178	39992	37897	48806	40558	36304	32797	102900	1.32592	0.898772	1.06462	1.23638	0.818645	0.723374	1.21946	0.844384	0.650932	0.491451
51055	41503	45246	48995	39873	37647	48706	40232	36160	32696	103000	1.32174	0.887358	1.05757	1.22806	0.813233	0.712005	1.21492	0.829559	0.644384	0.486858
50828	41403	45070	48799	39718	37592	48554	40209	36089	32568	103100	1.31141	0.88281	1.04957	1.21915	0.806185	0.709504	1.208	0.828513	0.641155	0.481037
51015	41575	45199	48837	39874	37713	48675	40256	36160	32704	103200	1.31992	0.890632	1.05543	1.22087	0.813279	0.715007	1.21351	0.83065	0.644384	0.487221
50739	41311	45088	48753	39666	37478	48503	40217	36059	32574	103300	1.30737	0.878627	1.05039	1.21705	0.80382	0.70432	1.20568	0.828877	0.639791	0.48131
50728	41274	44924	48648	39623	37379	48426	40034	35949	32536	103400	1.30687	0.876944	1.04293	1.21228	0.801864	0.699818	1.20218	0.820555	0.634789	0.479582
50729	41337	45080	48680	39636	37449	48494	40165	36028	32490	103500	1.30691	0.879809	1.05002	1.21373	0.802456	0.703001	1.20528	0.826512	0.638381	0.47749
50556	41199	44858	48548	39486	37304	48372	39883	35880	32417	103600	1.29905	0.873533	1.03993	1.20773	0.795634	0.696407	1.19973	0.813688	0.631651	0.47417
50575	41074	44848	48534	39524	37287	48260	39821	35863	32373	103700	1.29991	0.867849	1.03947	1.20709	0.797362	0.695634	1.19463	0.810869	0.630878	0.472169
50541	41180	44875	48435	39492	37395	48397	39899	35879	32388	103800	1.29836	0.872669	1.0407	1.20259	0.795907	0.700546	1.20086	0.814416	0.631605	0.472851
50509	41051	44844	48399	39478	37323	48263	39814	35824	32344	103900	1.29691	0.866803	1.03929	1.20095	0.795271	0.697271	1.19477	0.81055	0.629104	0.47085
50253	40874	44618	48222	39290	37210	48107	39657	35694	32237	104000	1.28527	0.858754	1.02901	1.19291	0.786721	0.692133	1.18768	0.803411	0.623192	0.465985
50389	40833	44616	48242	39343	37165	48121	39698	35661	32222	104100	1.29145	0.856889	1.02892	1.19382	0.789131	0.690086	1.18831	0.805275	0.621692	0.465302
50385	40928	44768	48280	39349	37313	48244	39721	35776	32287	104200	1.29127	0.86121	1.03583	1.19554	0.789404	0.696817	1.19391	0.806321	0.626921	0.468258
50299	40787	44609	48160	39256	37156	48074	39550	35659	32230	104300	1.28736	0.854798	1.0286	1.19009	0.785175	0.689677	1.18618	0.798545	0.621601	0.465666
50274	40770	44600	48180	39231	37149	48138	39594	35679	32217	104400	1.28622	0.854025	1.02819	1.191	0.784038	0.689359	1.18909	0.800546	0.62251	0.465075
50385	40810	44710	48198	39305	37195	48190	39595	35673	32315	104500	1.29127	0.855844	1.0332	1.19181	0.787403	0.691451	1.19145	0.800591	0.622237	0.469532
50098	40591	44558	48022	39097	37058	47957	39488	35580	32154	104600	1.27822	0.845884	1.02628	1.18381	0.777945	0.685221	1.18085	0.795725	0.618008	0.46221
49970	40497	44386	47892	39029	37028	47850	39309	35445	32107	104700	1.2724	0.84161	1.01846	1.1779	0.774852	0.683856	1.17599	0.787585	0.611869	0.460073
50142	40561	44584	48009	39137	37111	47997	39408	35541	32126	104800	1.28022	0.84452	1.02747	1.18322	0.779764	0.687631	1.18267	0.792087	0.616235	0.460937
50102	40550	44528	47919	39123	37036	48008	39314	35511	32193	104900	1.2784	0.84402	1.02492	1.17913	0.779127	0.68422	1.18317	0.787813	0.61487	0.463984
49867	40330	44374	47861	38950	36870	47748	39177	35378	31994	105000	1.26771	0.834015	1.01792	1.17649	0.77126	0.676671	1.17135	0.781583	0.608822	0.454934
49876	40317	44309	47792	38955	36927	47779	39056	35342	32039	105100	1.26812	0.833424	1.01496	1.17335	0.771487	0.679263	1.17276	0.77608	0.607185	0.45698
50079	40340	44410	47832	39067	36858	47852	39116	35378	32061	105200	1.27735	0.83447	1.01955	1.17517	0.77658	0.676126	1.17608	0.778809	0.608822	0.457981
49861	40198	44319	47764	38926	36776	47765	38973	35320	31990	105300	1.26744	0.828013	1.01542	1.17208	0.770168	0.672397	1.17212	0.772306	0.606185	0.454752
49842	40203	44226	47698	38897	36757	47627	38975	35246	31918	105400	1.26658	0.82824	1.01119	1.16908	0.768849	0.671533	1.16585	0.772397	0.602819	0.451478
49815	40228	44205	47693	38910	36786	47689	38983	35298	31953	105500	1.26535	0.829377	1.01023	1.16885	0.769441	0.672851	1.16867	0.77276	0.605184	0.45307
49812	40115	44243	47678	38890	36745	47656	38865	35247	31942	105600	1.26521	0.824238	1.01196	1.16817	0.768531	0.670987	1.16717	0.767394	0.602865	0.452569
49613	39998	44045	47482	38735	36632	47490	38798	35168	31831	105700	1.25616	0.818918	1.00296	1.15925	0.761482	0.665848	1.15962	0.764347	0.599272	0.447522
49642	40105	44120	47575	38781	36726	47568	38771	35184	31955	105800	1.25748	0.823784	1.00637	1.16348	0.763574	0.670123	1.16317	0.76312	0.6	0.453161
49765	40089	44286	47746	38885	36794	47659	38770	35241	31928	105900	1.26307	0.823056	1.01392	1.17126	0.768304	0.673215	1.1673	0.763074	0.602592	0.451933
49580	39945	44096	47481	38721	36684	47463	38658	35115	31838	106000	1.25466	0.816508	1.00528	1.15921	0.760846	0.668213	1.15839	0.757981	0.596862	0.44784
49513	39887	44036	47406	38648	36658	47373	38696	35101	31771	106100	1.25161	0.81387	1.00255	1.1558	0.757526	0.66703	1.1543	0.759709	0.596226	0.444793
49593	39974	44057	47458	38706	36724	47456	38631	35100	31881	106200	1.25525	0.817826	1.0035	1.15816	0.760164	0.670032	1.15807	0.756753	0.59618	0.449795
49471	39881	44103	47494	38660	36610	47395	38643	35095	31794	106300	1.2497	0.813597	1.00559	1.1598	0.758072	0.664848	1.1553	0.757299	0.595953	0.445839
49525	39980	44040	47376	38676	36696	47396	38593	35059	31788	106400	1.25216	0.818099	1.00273	1.15443	0.758799	0.668759	1.15534	0.755025	0.594316	0.445566
49637	39981	44188	47507	38784	36742	47485	38727	35129	31862	106500	1.25725	0.818145	1.00946	1.16039	0.763711	0.67085	1.15939	0.761119	0.597499	0.448931
49565	39971	44129	47432	38747	36788	47493	38653	35134	31879	106600	1.25398	0.81769	1.00678	1.15698	0.762028	0.672942	1.15975	0.757754	0.597726	0.449704
49663	40002	44235	47494	38828	36846	47520	38666	35140	31908	106700	1.25844	0.8191	1.0116	1.1598	0.765712	0.67558	1.16098	0.758345	0.597999	0.451023
49865	40225	44446	47601	38990	37006	47672	38996	35273	32011	106800	1.26762	0.829241	1.02119	1.16467	0.773079	0.682856	1.16789	0.773352	0.604047	0.455707
49787	40077	44287	47484	38887	36909	47560	38763	35154	32002	106900	1.26407	0.82251	1.01396	1.15935	0.768395	0.678445	1.1628	0.762756	0.598636	0.455298
49642	40016	44323	47422	38788	36823	47520	38785	35118	31934	107000	1.25748	0.819736	1.0156	1.15653	0.763893	0.674534	1.16098	0.763756	0.596999	0.452206
49870	40244	44414	47468	38944	37028	47651	38913	35179	32007	107100	1.26785	0.830105	1.01974	1.15862	0.770987	0.683856	1.16694	0.769577	0.599773	0.455525
49798	40148	44354	47432	38937	36977	47583	38768	35134	31953	107200	1.26457	0.825739	1.01701	1.15698	0.770668	0.681537	1.16385	0.762983	0.597726	0.45307
49511	39920	44169	47239	38708	36754	47464	38572	35001	31844	107300	1.25152	0.815371	1.00859	1.1482	0.760255	0.671396	1.15844	0.75407	0.591678	0.448113
49749	40144	44383	47412	38877	36930	47657	38680	35103	31911	107400	1.26235	0.825557	1.01833	1.15607	0.76794	0.6794	1.16721	0.758981	0.596317	0.45116
49924	40200	44483	47414	39025	36990	47703	38879	35153	31987	107500	1.2703	0.828104	1.02287	1.15616	0.77467	0.682128	1.1693	0.768031	0.59859	0.454616
49800	40174	44487	47361	38948	36903	47611	38861	35164	31992	107600	1.26467	0.826921	1.02306	1.15375	0.771169	0.678172	1.16512	0.767212	0.59909	0.454843
49850	40171	44425	47372	38942	36884	47605	38764	35109	31969	107700	1.26694	0.826785	1.02024	1.15425	0.770896	0.677308	1.16485	0.762801	0.596589	0.453797
49927	40260	44558	47438	38994	36873	47811	38829	35165	32021	107800	1.27044	0.830832	1.02628	1.15725	0.773261	0.676808	1.17422	0.765757	0.599136	0.456162
50000	40285	44614	47480	39078	36916	47772	38856	35162	32023	107900	1.27376	0.831969	1.02883	1.15916	0.77708	0.678763	1.17244	0.766985	0.599	0.456253
49883	40240	44457	47334	38938	36922	47770	38753	35110	31960	108000	1.26844	0.829923	1.02169	1.15252	0.770714	0.679036	1.17235	0.762301	0.596635	0.453388
50166	40338	44601	47482	39118	37017	47868	38850	35177	32067	108100	1.28131	0.834379	1.02824	1.15925	0.778899	0.683356	1.17681	0.766712	0.599682	0.458254
50108	40415	44719	47458	39122	37183	47989	38998	35259	32095	108200	1.27867	0.837881	1.03361	1.15816	0.779081	0.690905	1.18231	0.773442	0.603411	0.459527
50021	40358	44579	47326	39062	37141	47798	38957	35143	32017	108300	1.27472	0.835289	1.02724	1.15216	0.776353	0.688995	1.17362	0.771578	0.598136	0.45598
50132	40451	44698	47453	39135	37229	47935	39031	35235	32113	108400	1.27976	0.839518	1.03265	1.15794	0.779673	0.692997	1.17985	0.774943	0.602319	0.460346
50076	40414	44728	47369	39080	37210	47882	39133	35234	32032	108500	1.27722	0.837835	1.03402	1.15412	0.777171	0.692133	1.17744	0.779582	0.602274	0.456662
50121	40485	44695	47350	39082	37287	47875	39053	35172	32094	108600	1.27926	0.841064	1.03251	1.15325	0.777262	0.695634	1.17713	0.775944	0.599454	0.459482
50178	40450	44756	47415	39152	37302	47942	39115	35208	32064	108700	1.28186	0.839472	1.03529	1.15621	0.780446	0.696317	1.18017	0.778763	0.601091	0.458117
50098	40464	44618	47218	39075	37322	47906	39132	35151	32080	108800	1.27822	0.840109	1.02901	1.14725	0.776944	0.697226	1.17854	0.779536	0.598499	0.458845
50240	40575	44833	47404	39179	37445	47980	39321	35263	32092	108900	1.28467	0.845157	1.03879	1.15571	0.781673	0.702819	1.1819	0.788131	0.603593	0.459391
50303	40672	44792	47366	39250	37548	48095	39207	35272	32144	109000	1.28754	0.849568	1.03693	1.15398	0.784902	0.707503	1.18713	0.782947	0.604002	0.461755
50265	40556	44730	47311	39220	37464	47926	39227	35205	32089	109100	1.28581	0.844293	1.03411	1.15148	0.783538	0.703683	1.17945	0.783856	0.600955	0.459254
50276	40580	44761	47250	39219	37498	47955	39215	35239	32043	109200	1.28631	0.845384	1.03552	1.1487	0.783492	0.70523	1.18076	0.783311	0.602501	0.457162
50206	40616	44695	47181	39149	37594	47949	39187	35167	32054	109300	1.28313	0.847021	1.03251	1.14557	0.780309	0.709595	1.18049	0.782037	0.599227	0.457663
50199	40563	44743	47155	39139	37528	47891	39264	35210	32056	109400	1.28281	0.844611	1.0347	1.14438	0.779854	0.706594	1.17785	0.785539	0.601182	0.457754
50265	40642	44696	47198	39195	37550	47928	39251	35204	32106	109500	1.28581	0.848204	1.03256	1.14634	0.782401	0.707594	1.17954	0.784948	0.60091	0.460027
50295	40648	44812	47252	39250	37578	47984	39350	35256	32117	109600	1.28718	0.848477	1.03784	1.14879	0.784902	0.708868	1.18208	0.78945	0.603274	0.460528
50239	40598	44695	47117	39196	37551	47915	39235	35175	32090	109700	1.28463	0.846203	1.03251	1.14266	0.782447	0.70764	1.17894	0.78422	0.599591	0.4593
50139	40520	44692	47077	39117	37541	47861	39171	35139	32001	109800	1.28008	0.842656	1.03238	1.14084	0.778854	0.707185	1.17649	0.78131	0.597954	0.455252
50159	40615	44651	47002	39127	37651	47972	39232	35144	32017	109900	1.28099	0.846976	1.03051	1.13743	0.779309	0.712187	1.18154	0.784084	0.598181	0.45598
50335	40618	44746	47079	39275	37651	48005	39280	35188	32076	110000	1.28899	0.847112	1.03483	1.14093	0.786039	0.712187	1.18304	0.786266	0.600182	0.458663
50234	40625	44743	46985	39179	37685	48057	39294	35210	32051	110100	1.2844	0.847431	1.0347	1.13665	0.781673	0.713734	1.1854	0.786903	0.601182	0.457526
50152	40512	44590	46894	39130	37624	47874	39179	35111	31971	110200	1.28067	0.842292	1.02774	1.13251	0.779445	0.71096	1.17708	0.781673	0.59668	0.453888
50080	40431	44575	46874	39054	37538	47857	39113	35073	31950	110300	1.2774	0.838608	1.02706	1.13161	0.775989	0.707049	1.17631	0.778672	0.594952	0.452933
50316	40605	44742	46958	39229	37653	47984	39344	35166	32092	110400	1.28813	0.846521	1.03465	1.13543	0.783947	0.712278	1.18208	0.789177	0.599181	0.459391
50215	40582	44667	46839	39153	37681	47911	39296	35091	32027	110500	1.28354	0.845475	1.03124	1.13001	0.780491	0.713552	1.17876	0.786994	0.595771	0.456435
50169	40531	44740	46887	39131	37556	47907	39216	35097	31966	110600	1.28145	0.843156	1.03456	1.1322	0.779491	0.707867	1.17858	0.783356	0.596044	0.453661
50136	40442	44618	46784	39049	37448	47795	39108	35028	31990	110700	1.27995	0.839109	1.02901	1.12751	0.775762	0.702956	1.17349	0.778445	0.592906	0.454752
49961	40331	44629	46674	38979	37346	47730	39107	34983	31859	110800	1.27199	0.834061	1.02951	1.12251	0.772578	0.698317	1.17053	0.778399	0.590859	0.448795
50273	40640	44753	46786	39174	37590	47936	39312	35061	32014	110900	1.28618	0.848113	1.03515	1.1276	0.781446	0.709413	1.1799	0.787722	0.594407	0.455844
50179	40504	44740	46752	39108	37457	47810	39283	35033	31965	111000	1.2819	0.841928	1.03456	1.12606	0.778445	0.703365	1.17417	0.786403	0.593133	0.453615
50077	40428	44636	46625	38992	37383	47819	39100	34968	31921	111100	1.27726	0.838472	1.02983	1.12028	0.77317	0.7	1.17458	0.778081	0.590177	0.451614
50159	40479	44703	46656	39044	37481	47820	39184	34981	31913	111200	1.28099	0.840791	1.03288	1.12169	0.775534	0.704457	1.17462	0.781901	0.590769	0.451251
50116	40422	44605	46520	39063	37486	47742	39171	34930	31892	111300	1.27904	0.838199	1.02842	1.11551	0.776398	0.704684	1.17108	0.78131	0.588449	0.450296
50025	40353	44647	46535	38949	37449	47822	39073	34960	31868	111400	1.2749	0.835061	1.03033	1.11619	0.771214	0.703001	1.17472	0.776853	0.589814	0.449204
50102	40421	44649	46544	38991	37499	47747	39097	34919	31901	111500	1.2784	0.838154	1.03042	1.1166	0.773124	0.705275	1.17131	0.777945	0.587949	0.450705
50061	40379	44664	46575	38983	37452	47739	39188	34937	31871	111600	1.27653	0.836244	1.03111	1.11801	0.77276	0.703138	1.17094	0.782083	0.588768	0.449341
50180	40481	44665	46539	39058	37557	47853	39230	34959	31954	111700	1.28195	0.840882	1.03115	1.11637	0.776171	0.707913	1.17613	0.783993	0.589768	0.453115
50190	40520	44811	46634	39094	37610	47906	39269	35057	31961	111800	1.2824	0.842656	1.03779	1.12069	0.777808	0.710323	1.17854	0.785766	0.594225	0.453433
50058	40442	44635	46551	38990	37615	47788	39080	34923	31935	111900	1.2764	0.839109	1.02979	1.11692	0.773079	0.71055	1.17317	0.777171	0.588131	0.452251
50213	40520	44773	46668	39103	37684	47839	39267	35024	31971	112000	1.28345	0.842656	1.03606	1.12224	0.778217	0.713688	1.17549	0.785675	0.592724	0.453888
50263	40582	44736	46577	39134	37723	47988	39253	35027	32024	112100	1.28572	0.845475	1.03438	1.1181	0.779627	0.715462	1.18226	0.785039	0.59286	0.456298
49880	40333	44516	46356	38913	37435	47670	39117	34872	31817	112200	1.2683	0.834152	1.02437	1.10805	0.769577	0.702365	1.1678	0.778854	0.585812	0.446885
50131	40504	44665	46547	39059	37593	47904	39209	34965	31948	112300	1.27972	0.841928	1.03115	1.11673	0.776216	0.70955	1.17844	0.783038	0.590041	0.452842
50216	40505	44735	46571	39131	37600	47910	39211	34986	31989	112400	1.28358	0.841974	1.03433	1.11783	0.779491	0.709868	1.17872	0.783129	0.590996	0.454707
49977	40384	44559	46360	38966	37489	47773	39098	34902	31874	112500	1.27271	0.836471	1.02633	1.10823	0.771987	0.70482	1.17249	0.77799	0.587176	0.449477
50052	40393	44565	46389	38984	37465	47722	39045	34884	31873	112600	1.27613	0.83688	1.0266	1.10955	0.772806	0.703729	1.17017	0.77558	0.586357	0.449432
49973	40396	44500	46350	38940	37467	47785	38971	34879	31854	112700	1.27253	0.837017	1.02365	1.10778	0.770805	0.70382	1.17303	0.772215	0.58613	0.448568
50098	40352	44528	46397	39011	37474	47772	39001	34879	31891	112800	1.27822	0.835016	1.02492	1.10991	0.774034	0.704138	1.17244	0.773579	0.58613	0.45025
49918	40300	44512	46267	38901	37393	47709	38980	34859	31824	112900	1.27003	0.832651	1.02419	1.104	0.769031	0.700455	1.16958	0.772624	0.585221	0.447203
50058	40414	44581	46373	38998	37431	47771	39055	34876	31896	113000	1.2764	0.837835	1.02733	1.10882	0.773442	0.702183	1.1724	0.776035	0.585994	0.450477
50003	40379	44601	46368	38955	37416	47745	39017	34857	31855	113100	1.2739	0.836244	1.02824	1.10859	0.771487	0.701501	1.17121	0.774307	0.58513	0.448613
49907	40273	44442	46198	38847	37328	47676	38854	34765	31812	113200	1.26953	0.831423	1.02101	1.10086	0.766576	0.697499	1.16808	0.766894	0.580946	0.446658
49788	40129	44455	46171	38749	37284	47563	38783	34738	31744	113300	1.26412	0.824875	1.0216	1.09964	0.762119	0.695498	1.16294	0.763665	0.579718	0.443565
49755	40129	44370	46177	38725	37228	47519	38767	34684	31713	113400	1.26262	0.824875	1.01774	1.09991	0.761028	0.692951	1.16094	0.762938	0.577262	0.442156
49752	40156	44345	46127	38725	37221	47595	38704	34676	31757	113500	1.26248	0.826103	1.0166	1.09764	0.761028	0.692633	1.16439	0.760073	0.576899	0.444156
49748	40116	44465	46128	38731	37234	47569	38762	34720	31697	113600	1.2623	0.824284	1.02206	1.09768	0.761301	0.693224	1.16321	0.76271	0.578899	0.441428
49658	40130	44353	46076	38678	37316	47555	38701	34637	31692	113700	1.25821	0.82492	1.01696	1.09532	0.75889	0.696953	1.16257	0.759936	0.575125	0.441201
49723	40114	44450	46168	38725	37307	47479	38655	34680	31750	113800	1.26116	0.824193	1.02137	1.0995	0.761028	0.696544	1.15912	0.757844	0.57708	0.443838
49655	40047	44359	46082	38642	37270	47507	38658	34628	31697	113900	1.25807	0.821146	1.01724	1.09559	0.757253	0.694861	1.16039	0.757981	0.574716	0.441428
49694	40005	44324	46056	38680	37244	47428	38590	34574	31697	114000	1.25985	0.819236	1.01564	1.09441	0.758981	0.693679	1.1568	0.754889	0.57226	0.441428
49561	39951	44308	45935	38555	37260	47431	38646	34559	31669	114100	1.2538	0.81678	1.01492	1.0889	0.753297	0.694407	1.15693	0.757435	0.571578	0.440155
49489	39848	44273	45874	38525	37154	47255	38528	34500	31590	114200	1.25052	0.812096	1.01332	1.08613	0.751933	0.689586	1.14893	0.752069	0.568895	0.436562
49446	39868	44251	45867	38490	37126	47326	38498	34483	31619	114300	1.24857	0.813006	1.01232	1.08581	0.750341	0.688313	1.15216	0.750705	0.568122	0.437881
49566	39825	44253	45838	38529	37074	47241	38549	34466	31591	114400	1.25402	0.81105	1.01241	1.08449	0.752115	0.685948	1.14829	0.753024	0.567349	0.436608
49481	39880	44314	45867	38490	37086	47292	38624	34514	31604	114500	1.25016	0.813552	1.01519	1.08581	0.750341	0.686494	1.15061	0.756435	0.569532	0.437199
49452	39836	44207	45746	38447	37036	47232	38503	34432	31603	114600	1.24884	0.811551	1.01032	1.08031	0.748386	0.68422	1.14789	0.750932	0.565803	0.437153
49388	39760	44237	45771	38413	36992	47168	38552	34433	31535	114700	1.24593	0.808095	1.01169	1.08145	0.746839	0.682219	1.14497	0.753161	0.565848	0.434061
49414	39761	44170	45722	38388	36955	47195	38438	34393	31601	114800	1.24711	0.80814	1.00864	1.07922	0.745703	0.680537	1.1462	0.747976	0.564029	0.437062
49528	39848	44398	45881	38481	37032	47377	38591	34511	31612	114900	1.2523	0.812096	1.01901	1.08645	0.749932	0.684038	1.15448	0.754934	0.569395	0.437563
49453	39824	44249	45760	38429	37003	47288	38508	34399	31595	115000	1.24889	0.811005	1.01223	1.08095	0.747567	0.682719	1.15043	0.75116	0.564302	0.436789
49357	39690	44192	45709	38374	36935	47187	38426	34368	31504	115100	1.24452	0.804911	1.00964	1.07863	0.745066	0.679627	1.14584	0.747431	0.562892	0.432651
49410	39729	44258	45697	38407	36922	47276	38460	34402	31528	115200	1.24693	0.806685	1.01264	1.07808	0.746567	0.679036	1.14989	0.748977	0.564438	0.433743
49292	39698	44131	45609	38288	36911	47182	38317	34313	31518	115300	1.24156	0.805275	1.00687	1.07408	0.741155	0.678536	1.14561	0.742474	0.560391	0.433288
49318	39605	44037	45554	38298	36763	47144	38223	34268	31484	115400	1.24275	0.801046	1.00259	1.07158	0.74161	0.671805	1.14388	0.738199	0.558345	0.431742
49475	39774	44272	45628	38413	36970	47347	38423	34405	31547	115500	1.24989	0.808731	1.01328	1.07494	0.746839	0.681219	1.15312	0.747294	0.564575	0.434607
49390	39655	44150	45601	38334	36877	47205	38310	34339	31524	115600	1.24602	0.80332	1.00773	1.07372	0.743247	0.67699	1.14666	0.742156	0.561573	0.433561
49234	39533	43958	45418	38243	36711	47035	38116	34213	31458	115700	1.23893	0.797772	0.999	1.06539	0.739109	0.669441	1.13893	0.733333	0.555844	0.430559
49205	39520	44124	45437	38205	36748	47066	38259	34247	31412	115800	1.23761	0.797181	1.00655	1.06626	0.737381	0.671123	1.14034	0.739836	0.55739	0.428467
49385	39655	44175	45504	38321	36885	47151	38248	34285	31511	115900	1.24579	0.80332	1.00887	1.0693	0.742656	0.677353	1.1442	0.739336	0.559118	0.43297
49401	39627	44225	45548	38295	36813	47148	38296	34267	31467	116000	1.24652	0.802046	1.01114	1.07131	0.741473	0.674079	1.14407	0.741519	0.558299	0.430969
49276	39536	44036	45378	38229	36752	47009	38132	34184	31481	116100	1.24084	0.797908	1.00255	1.06357	0.738472	0.671305	1.13774	0.734061	0.554525	0.431605
49230	39542	44124	45436	38207	36710	47021	38170	34230	31421	116200	1.23874	0.798181	1.00655	1.06621	0.737472	0.669395	1.13829	0.735789	0.556617	0.428877
49290	39557	44088	45455	38193	36758	47028	38101	34177	31468	116300	1.24147	0.798863	1.00491	1.06708	0.736835	0.671578	1.13861	0.732651	0.554206	0.431014
49220	39463	44123	45374	38170	36669	46998	38066	34121	31389	116400	1.23829	0.794588	1.0065	1.06339	0.735789	0.667531	1.13724	0.73106	0.55166	0.427422
49230	39483	43993	45303	38141	36653	46968	38076	34108	31404	116500	1.23874	0.795498	1.00059	1.06016	0.73447	0.666803	1.13588	0.731514	0.551069	0.428104
48992	39305	43943	45232	38034	36494	46789	37948	34029	31236	116600	1.22792	0.787403	0.998317	1.05693	0.729604	0.659573	1.12774	0.725693	0.547476	0.420464
49050	39379	43894	45215	38017	36556	46812	37834	33980	31286	116700	1.23056	0.790769	0.996089	1.05616	0.728831	0.662392	1.12879	0.720509	0.545248	0.422738
49279	39479	44073	45377	38207	36640	47004	38046	34097	31360	116800	1.24097	0.795316	1.00423	1.06353	0.737472	0.666212	1.13752	0.73015	0.550568	0.426103
48937	39235	43807	45084	37918	36424	46759	37749	33913	31221	116900	1.22542	0.78422	0.992133	1.0502	0.724329	0.656389	1.12638	0.716644	0.542201	0.419782
48849	39101	43744	45021	37825	36281	46621	37629	33808	31115	117000	1.22142	0.778126	0.989268	1.04734	0.7201	0.649886	1.1201	0.711187	0.537426	0.414961
48758	39065	43678	44963	37764	36280	46576	37539	33764	31073	117100	1.21728	0.776489	0.986266	1.0447	0.717326	0.649841	1.11805	0.707094	0.535425	0.413051
48854	39020	43710	44936	37811	36220	46562	37523	33744	31098	117200	1.22165	0.774443	0.987722	1.04347	0.719463	0.647112	1.11742	0.706367	0.534516	0.414188
48743	39017	43699	44895	37739	36172	46575	37446	33701	31077	117300	1.2166	0.774307	0.987221	1.04161	0.716189	0.64493	1.11801	0.702865	0.53256	0.413233
48641	38939	43641	44831	37649	36118	46542	37476	33696	31003	117400	1.21196	0.770759	0.984584	1.0387	0.712096	0.642474	1.11651	0.704229	0.532333	0.409868
48627	38897	43540	44757	37604	36099	46403	37429	33596	30991	117500	1.21132	0.768849	0.979991	1.03533	0.71005	0.64161	1.11019	0.702092	0.527785	0.409322
48642	38903	43669	44854	37608	36176	46514	37427	33644	30961	117600	1.21201	0.769122	0.985857	1.03975	0.710232	0.645111	1.11523	0.702001	0.529968	0.407958
48622	38884	43679	44829	37632	36124	46481	37352	33618	31034	117700	1.2111	0.768258	0.986312	1.03861	0.711323	0.642747	1.11373	0.69859	0.528786	0.411278
48380	38693	43382	44596	37428	35991	46284	37157	33479	30893	117800	1.20009	0.759573	0.972806	1.02801	0.702046	0.636698	1.10477	0.689723	0.522465	0.404866
48514	38724	43559	44765	37552	36056	46337	37314	33538	30981	117900	1.20618	0.760982	0.980855	1.0357	0.707685	0.639654	1.10719	0.696862	0.525148	0.408868
48611	38871	43716	44792	37612	36188	46531	37428	33674	31075	118000	1.2106	0.767667	0.987995	1.03693	0.710414	0.645657	1.11601	0.702046	0.531332	0.413142
48485	38735	43542	44769	37509	36040	46363	37278	33536	30960	118100	1.20487	0.761482	0.980082	1.03588	0.70573	0.638927	1.10837	0.695225	0.525057	0.407913
48457	38784	43578	44694	37516	36106	46480	37264	33572	30999	118200	1.20359	0.763711	0.981719	1.03247	0.706048	0.641928	1.11369	0.694588	0.526694	0.409686
48566	38837	43715	44828	37560	36125	46510	37258	33618	31055	118300	1.20855	0.766121	0.987949	1.03856	0.708049	0.642792	1.11505	0.694316	0.528786	0.412233
48652	38839	43727	44842	37630	36125	46529	37248	33623	31067	118400	1.21246	0.766212	0.988495	1.0392	0.711232	0.642792	1.11592	0.693861	0.529013	0.412779
48401	38687	43601	44620	37458	36004	46377	37208	33571	30976	118500	1.20105	0.7593	0.982765	1.0291	0.703411	0.63729	1.109	0.692042	0.526648	0.40864
48425	38761	43580	44609	37475	36068	46340	37166	33520	30991	118600	1.20214	0.762665	0.98181	1.0286	0.704184	0.6402	1.10732	0.690132	0.524329	0.409322
48555	38802	43760	44780	37534	36097	46471	37251	33617	31043	118700	1.20805	0.764529	0.989995	1.03638	0.706867	0.641519	1.11328	0.693997	0.52874	0.411687
48585	38842	43733	44701	37555	36131	46496	37219	33615	31115	118800	1.20941	0.766348	0.988768	1.03279	0.707822	0.643065	1.11442	0.692542	0.528649	0.414961
48430	38731	43682	44629	37444	36081	46365	37249	33567	30965	118900	1.20236	0.761301	0.986448	1.02951	0.702774	0.640791	1.10846	0.693906	0.526467	0.40814
48458	38827	43639	44633	37482	36200	46369	37198	33549	31018	119000	1.20364	0.765666	0.984493	1.0297	0.704502	0.646203	1.10864	0.691587	0.525648	0.41055
48680	38886	43820	44785	37658	36315	46552	37324	33673	31148	119100	1.21373	0.768349	0.992724	1.03661	0.712506	0.651432	1.11696	0.697317	0.531287	0.416462
48681	38932	43840	44773	37636	36375	46654	37345	33714	31202	119200	1.21378	0.770441	0.993633	1.03606	0.711505	0.654161	1.1216	0.698272	0.533151	0.418918
48505	38810	43646	44591	37511	36296	46513	37287	33597	31068	119300	1.20578	0.764893	0.984811	1.02779	0.705821	0.650568	1.11519	0.695634	0.527831	0.412824
48587	38819	43730	44599	37588	36317	46512	37317	33613	31147	119400	1.2095	0.765302	0.988631	1.02815	0.709322	0.651523	1.11514	0.696999	0.528558	0.416417
48731	39012	44008	44810	37710	36501	46658	37518	33803	31220	119500	1.21605	0.774079	1.00127	1.03774	0.71487	0.659891	1.12178	0.706139	0.537199	0.419736
48628	38921	43803	44668	37604	36447	46566	37363	33645	31175	119600	1.21137	0.769941	0.991951	1.03129	0.71005	0.657435	1.1176	0.69909	0.530014	0.41769
48592	38865	43827	44689	37574	36430	46475	37428	33647	31144	119700	1.20973	0.767394	0.993042	1.03224	0.708686	0.656662	1.11346	0.702046	0.530105	0.41628
48821	39026	43979	44865	37762	36587	46730	37470	33774	31314	119800	1.22015	0.774716	0.999955	1.04025	0.717235	0.663802	1.12506	0.703956	0.53588	0.424011
48704	38968	43991	44788	37699	36527	46703	37530	33763	31232	119900	1.21482	0.772078	1.0005	1.03674	0.71437	0.661073	1.12383	0.706685	0.53538	0.420282
48781	39051	43974	44780	37750	36583	46628	37489	33772	31322	120000	1.21833	0.775853	0.999727	1.03638	0.716689	0.66362	1.12042	0.70482	0.535789	0.424375
48955	39081	44145	45018	37877	36647	46809	37636	33902	31338	120100	1.22624	0.777217	1.0075	1.0472	0.722465	0.66653	1.12865	0.711505	0.541701	0.425102
48914	39101	44123	44897	37869	36625	46853	37593	33856	31372	120200	1.22437	0.778126	1.0065	1.0417	0.722101	0.66553	1.13065	0.70955	0.539609	0.426648
48830	39117	44017	44819	37819	36606	46712	37540	33794	31292	120300	1.22055	0.778854	1.00168	1.03815	0.719827	0.664666	1.12424	0.70714	0.536789	0.42301
48923	39156	44189	44911	37872	36707	46889	37688	33911	31392	120400	1.22478	0.780628	1.0095	1.04234	0.722237	0.669259	1.13229	0.71387	0.54211	0.427558
48969	39133	44182	44915	37889	36621	46802	37665	33852	31347	120500	1.22688	0.779582	1.00919	1.04252	0.72301	0.665348	1.12833	0.712824	0.539427	0.425512
48849	39107	44094	44860	37814	36569	46792	37616	33818	31326	120600	1.22142	0.778399	1.00518	1.04002	0.7196	0.662983	1.12788	0.710596	0.537881	0.424557
48945	39112	44156	44908	37865	36524	46779	37604	33833	31372	120700	1.22578	0.778627	1.008	1.0422	0.721919	0.660937	1.12729	0.71005	0.538563	0.426648
48922	39176	44249	44919	37866	36545	46898	37717	33931	31419	120800	1.22474	0.781537	1.01223	1.0427	0.721965	0.661892	1.1327	0.715189	0.54302	0.428786
48935	39164	44183	44923	37906	36527	46812	37649	33862	31407	120900	1.22533	0.780991	1.00923	1.04288	0.723784	0.661073	1.12879	0.712096	0.539882	0.42824
48970	39200	44304	44973	37916	36575	46886	37666	33914	31376	121000	1.22692	0.782628	1.01473	1.04516	0.724238	0.663256	1.13215	0.712869	0.542246	0.42683
48940	39152	44196	44896	37891	36465	46847	37628	33873	31433	121100	1.22556	0.780446	1.00982	1.04166	0.723101	0.658254	1.13038	0.711141	0.540382	0.429422
48862	39132	44292	44892	37829	36458	46845	37607	33885	31371	121200	1.22201	0.779536	1.01419	1.04147	0.720282	0.657935	1.13029	0.710186	0.540928	0.426603
48875	39151	44206	44847	37823	36486	46818	37560	33837	31382	121300	1.2226	0.7804	1.01028	1.03943	0.720009	0.659209	1.12906	0.708049	0.538745	0.427103
48900	39087	44259	44972	37849	36452	46763	37541	33858	31375	121400	1.22374	0.77749	1.01269	1.04511	0.721191	0.657663	1.12656	0.707185	0.5397	0.426785
48869	39111	44182	44842	37841	36459	46851	37513	33849	31391	121500	1.22233	0.778581	1.00919	1.0392	0.720828	0.657981	1.13056	0.705912	0.539291	0.427513
48812	39032	44094	44801	37792	36360	46761	37497	33764	31277	121600	1.21974	0.774989	1.00518	1.03734	0.718599	0.653479	1.12647	0.705184	0.535425	0.422328
48766	39019	44091	44790	37741	36368	46777	37533	33784	31335	121700	1.21764	0.774397	1.00505	1.03683	0.71628	0.653843	1.12719	0.706821	0.536335	0.424966
48787	38948	44062	44765	37750	36269	46659	37407	33719	31324	121800	1.2186	0.771169	1.00373	1.0357	0.716689	0.649341	1.12183	0.701091	0.533379	0.424466
48735	38983	44083	44761	37723	36321	46714	37418	33771	31296	121900	1.21623	0.77276	1.00468	1.03552	0.715462	0.651705	1.12433	0.701592	0.535744	0.423192
48641	38921	44005	44632	37663	36318	46559	37343	33691	31274	122000	1.21196	0.769941	1.00114	1.02965	0.712733	0.651569	1.11728	0.698181	0.532106	0.422192
48595	38813	43950	44688	37668	36229	46542	37233	33675	31259	122100	1.20987	0.76503	0.998636	1.0322	0.71296	0.647522	1.11651	0.693179	0.531378	0.42151
48592	38863	43967	44582	37642	36288	46585	37235	33683	31274	122200	1.20973	0.767303	0.999409	1.02738	0.711778	0.650205	1.11846	0.69327	0.531742	0.422192
48641	38856	43977	44683	37664	36234	46557	37274	33674	31310	122300	1.21196	0.766985	0.999864	1.03197	0.712779	0.647749	1.11719	0.695043	0.531332	0.423829
48509	38777	43857	44588	37569	36199	46494	37132	33610	31221	122400	1.20596	0.763392	0.994407	1.02765	0.708458	0.646157	1.11432	0.688586	0.528422	0.419782
48519	38669	43824	44550	37550	36130	46409	37056	33572	31194	122500	1.20641	0.758481	0.992906	1.02592	0.707594	0.64302	1.11046	0.68513	0.526694	0.418554
48400	38654	43833	44491	37466	36106	46442	37059	33580	31207	122600	1.201	0.757799	0.993315	1.02324	0.703774	0.641928	1.11196	0.685266	0.527058	0.419145
48393	38650	43775	44463	37456	36126	46286	37032	33511	31179	122700	1.20068	0.757617	0.990678	1.02196	0.70332	0.642838	1.10487	0.684038	0.52392	0.417872
48241	38505	43652	44344	37319	35996	46247	36894	33439	31067	122800	1.19377	0.751023	0.985084	1.01655	0.69709	0.636926	1.10309	0.677763	0.520646	0.412779
48249	38439	43630	44382	37331	35944	46118	36910	33392	31049	122900	1.19413	0.748022	0.984084	1.01828	0.697635	0.634561	1.09723	0.67849	0.518508	0.41196
48191	38430	43599	44348	37265	35921	46193	36831	33402	31065	123000	1.1915	0.747613	0.982674	1.01673	0.694634	0.633515	1.10064	0.674898	0.518963	0.412688
48131	38327	43472	44192	37210	35738	46050	36726	33287	31045	123100	1.18877	0.742929	0.976899	1.00964	0.692133	0.625193	1.09413	0.670123	0.513734	0.411778
47970	38256	43453	44090	37107	35682	45978	36730	33291	30949	123200	1.18145	0.7397	0.976035	1.005	0.687449	0.622647	1.09086	0.670305	0.513915	0.407412
47950	38203	43375	44085	37053	35596	45908	36566	33203	30954	123300	1.18054	0.73729	0.972487	1.00477	0.684993	0.618736	1.08768	0.662847	0.509914	0.40764
47954	38199	43468	44163	37091	35558	45983	36652	33234	30924	123400	1.18072	0.737108	0.976717	1.00832	0.686721	0.617008	1.09109	0.666758	0.511323	0.406276
47878	38140	43404	44030	37058	35599	45955	36535	33202	30934	123500	1.17726	0.734425	0.973806	1.00227	0.685221	0.618872	1.08981	0.661437	0.509868	0.40673
47705	37956	43227	43889	36923	35391	45747	36470	33077	30778	123600	1.1694	0.726057	0.965757	0.995862	0.679081	0.609413	1.08035	0.658481	0.504184	0.399636
47821	38132	43314	43989	36989	35540	45895	36490	33151	30867	123700	1.17467	0.734061	0.969714	1.00041	0.682083	0.616189	1.08709	0.659391	0.507549	0.403683
47849	38136	43403	43983	37057	35569	45925	36602	33195	30888	123800	1.17594	0.734243	0.973761	1.00014	0.685175	0.617508	1.08845	0.664484	0.50955	0.404638
47729	38083	43191	43829	36941	35534	45851	36488	33138	30842	123900	1.17049	0.731833	0.96412	0.993133	0.6799	0.615916	1.08508	0.6593	0.506958	0.402547
47772	38048	43308	43892	37020	35482	45859	36510	33171	30862	124000	1.17244	0.730241	0.969441	0.995998	0.683492	0.613552	1.08545	0.6603	0.508458	0.403456
48002	38241	43471	44025	37144	35623	46027	36645	33285	31041	124100	1.1829	0.739018	0.976853	1.00205	0.689131	0.619964	1.09309	0.666439	0.513643	0.411596
47890	38199	43440	43968	37083	35590	45999	36648	33294	31016	124200	1.17781	0.737108	0.975443	0.999454	0.686357	0.618463	1.09181	0.666576	0.514052	0.410459
47918	38240	43390	44005	37081	35584	45953	36596	33278	31080	124300	1.17908	0.738972	0.97317	1.00114	0.686266	0.61819	1.08972	0.664211	0.513324	0.41337
48074	38324	43604	44174	37167	35680	46060	36742	33392	31153	124400	1.18618	0.742792	0.982901	1.00882	0.690177	0.622556	1.09459	0.67085	0.518508	0.416689
48140	38387	43628	44158	37272	35727	46156	36740	33410	31231	124500	1.18918	0.745657	0.983993	1.00809	0.694952	0.624693	1.09895	0.670759	0.519327	0.420236
47952	38226	43490	44027	37055	35609	45982	36691	33348	31098	124600	1.18063	0.738336	0.977717	1.00214	0.685084	0.619327	1.09104	0.668531	0.516508	0.414188
48047	38330	43576	44106	37145	35708	46097	36670	33370	31205	124700	1.18495	0.743065	0.981628	1.00573	0.689177	0.623829	1.09627	0.667576	0.517508	0.419054
48155	38352	43670	44115	37216	35732	46226	36680	33438	31230	124800	1.18986	0.744065	0.985903	1.00614	0.692406	0.62492	1.10214	0.668031	0.5206	0.420191
48119	38311	43681	44161	37199	35725	46132	36653	33433	31151	124900	1.18822	0.742201	0.986403	1.00823	0.691633	0.624602	1.09786	0.666803	0.520373	0.416598
47993	38272	43503	44025	37081	35697	46091	36562	33348	31125	125000	1.18249	0.740427	0.978308	1.00205	0.686266	0.623329	1.096	0.662665	0.516508	0.415416
48164	38283	43613	44161	37206	35661	46115	36687	33393	31172	125100	1.19027	0.740928	0.983311	1.00823	0.691951	0.621692	1.09709	0.668349	0.518554	0.417553
48019	38247	43556	44022	37084	35650	46101	36549	33386	31156	125200	1.18367	0.739291	0.980719	1.00191	0.686403	0.621191	1.09645	0.662074	0.518236	0.416826
47927	38154	43414	43908	37028	35605	45920	36501	33280	31089	125300	1.17949	0.735061	0.974261	0.996726	0.683856	0.619145	1.08822	0.659891	0.513415	0.413779
48064	38286	43609	44055	37107	35695	46156	36633	33378	31157	125400	1.18572	0.741064	0.983129	1.00341	0.687449	0.623238	1.09895	0.665894	0.517872	0.416871
48150	38303	43658	44072	37155	35648	46150	36542	33379	31219	125500	1.18963	0.741837	0.985357	1.00418	0.689632	0.621101	1.09868	0.661755	0.517917	0.419691
47639	37963	43171	43705	36806	35362	45752	36238	33080	30915	125600	1.16639	0.726376	0.963211	0.987494	0.673761	0.608095	1.08058	0.647931	0.50432	0.405866
47764	37995	43363	43839	36900	35423	45838	36282	33156	30956	125700	1.17208	0.727831	0.971942	0.993588	0.678035	0.610869	1.08449	0.649932	0.507776	0.407731
47829	38039	43424	43852	36908	35442	46030	36283	33212	31028	125800	1.17503	0.729832	0.974716	0.994179	0.678399	0.611733	1.09322	0.649977	0.510323	0.411005
47636	37865	43231	43691	36775	35257	45702	36063	33062	30896	125900	1.16626	0.721919	0.965939	0.986858	0.672351	0.60332	1.07831	0.639973	0.503502	0.405002
47506	37768	43162	43636	36678	35194	45624	35977	33009	30846	126000	1.16035	0.717508	0.962801	0.984357	0.66794	0.600455	1.07476	0.636062	0.501091	0.402729
47630	37785	43180	43665	36725	35219	45704	35987	33045	30931	126100	1.16598	0.718281	0.96362	0.985675	0.670077	0.601592	1.0784	0.636517	0.502729	0.406594
47466	37767	43128	43569	36635	35152	45590	35969	32956	30847	126200	1.15853	0.717462	0.961255	0.98131	0.665985	0.598545	1.07322	0.635698	0.498681	0.402774
47455	37703	43104	43576	36652	35145	45501	35990	32965	30818	126300	1.15803	0.714552	0.960164	0.981628	0.666758	0.598226	1.06917	0.636653	0.49909	0.401455
47511	37781	43097	43575	36688	35191	45624	36041	33009	30909	126400	1.16057	0.718099	0.959845	0.981583	0.668395	0.600318	1.07476	0.638972	0.501091	0.405593
47416	37672	43124	43587	36626	35111	45579	36001	33008	30847	126500	1.15625	0.713142	0.961073	0.982128	0.665575	0.59668	1.07271	0.637153	0.501046	0.402774
47458	37787	43069	43555	36645	35252	45630	36001	32980	30892	126600	1.15816	0.718372	0.958572	0.980673	0.666439	0.603092	1.07503	0.637153	0.499773	0.40482
47355	37621	43056	43555	36598	35089	45538	35906	32954	30847	126700	1.15348	0.710823	0.957981	0.980673	0.664302	0.59568	1.07085	0.632833	0.49859	0.402774
47226	37575	42917	43411	36470	35058	45492	35783	32880	30797	126800	1.14761	0.708731	0.95166	0.974125	0.658481	0.59427	1.06876	0.62724	0.495225	0.4005
47343	37647	43093	43496	36555	35082	45495	35937	32935	30807	126900	1.15293	0.712005	0.959663	0.97799	0.662347	0.595362	1.06889	0.634243	0.497726	0.400955
47357	37672	43043	43478	36546	35121	45527	35869	32909	30865	127000	1.15357	0.713142	0.95739	0.977171	0.661937	0.597135	1.07035	0.631151	0.496544	0.403593
47416	37620	43026	43505	36616	35095	45543	35829	32924	30850	127100	1.15625	0.710778	0.956617	0.978399	0.665121	0.595953	1.07108	0.629332	0.497226	0.40291
47217	37535	42922	43307	36469	34981	45472	35795	32852	30765	127200	1.1472	0.706912	0.951887	0.969395	0.658436	0.590769	1.06785	0.627785	0.493952	0.399045
47148	37424	42873	43317	36394	34879	45330	35621	32779	30749	127300	1.14407	0.701864	0.949659	0.96985	0.655025	0.58613	1.06139	0.619873	0.490632	0.398317
47206	37473	42914	43340	36438	34996	45421	35729	32846	30799	127400	1.1467	0.704093	0.951523	0.970896	0.657026	0.591451	1.06553	0.624784	0.493679	0.400591
47181	37371	42874	43251	36400	34823	45321	35607	32775	30740	127500	1.14557	0.699454	0.949704	0.966849	0.655298	0.583583	1.06098	0.619236	0.49045	0.397908
47049	37324	42832	43206	36286	34797	45254	35615	32745	30691	127600	1.13956	0.697317	0.947794	0.964802	0.650114	0.582401	1.05794	0.6196	0.489086	0.39568
46995	37213	42731	43098	36205	34723	45141	35487	32645	30603	127700	1.13711	0.692269	0.943201	0.959891	0.64643	0.579036	1.0528	0.613779	0.484538	0.391678
47036	37243	42730	43146	36242	34677	45168	35409	32654	30687	127800	1.13897	0.693633	0.943156	0.962074	0.648113	0.576944	1.05402	0.610232	0.484948	0.395498
46869	37117	42651	43048	36103	34662	45063	35426	32598	30537	127900	1.13138	0.687904	0.939563	0.957617	0.641792	0.576262	1.04925	0.611005	0.482401	0.388677
46795	37099	42541	42986	36049	34580	44970	35301	32512	30551	128000	1.12801	0.687085	0.934561	0.954798	0.639336	0.572533	1.04502	0.605321	0.47849	0.389313
46710	36998	42502	42892	35974	34513	44869	35260	32475	30444	128100	1.12415	0.682492	0.932788	0.950523	0.635925	0.569486	1.04043	0.603456	0.476808	0.384447
46778	37015	42468	42899	36002	34534	44932	35249	32463	30495	128200	1.12724	0.683265	0.931241	0.950841	0.637199	0.570441	1.04329	0.602956	0.476262	0.386767
46738	36965	42518	42872	36001	34475	44911	35298	32457	30414	128300	1.12542	0.680991	0.933515	0.949613	0.637153	0.567758	1.04234	0.605184	0.475989	0.383083
46810	37060	42610	43008	36063	34600	45097	35329	32562	30538	128400	1.12869	0.685312	0.937699	0.955798	0.639973	0.573442	1.0508	0.606594	0.480764	0.388722
46485	36779	42234	42670	35820	34301	44706	35157	32288	30252	128500	1.11392	0.672533	0.9206	0.940427	0.628922	0.559845	1.03302	0.598772	0.468304	0.375716
46654	36961	42412	42806	35948	34514	44980	35365	32460	30438	128600	1.1216	0.680809	0.928695	0.946612	0.634743	0.569532	1.04548	0.608231	0.476126	0.384175
46690	36966	42461	42822	35969	34496	44921	35356	32452	30429	128700	1.12324	0.681037	0.930923	0.94734	0.635698	0.568713	1.04279	0.607822	0.475762	0.383765
46479	36802	42242	42710	35797	34382	44765	35181	32333	30298	128800	1.11364	0.673579	0.920964	0.942246	0.627876	0.563529	1.0357	0.599864	0.47035	0.377808
46636	36871	42391	42734	35902	34382	44782	35257	32390	30433	128900	1.12078	0.676717	0.92774	0.943338	0.632651	0.563529	1.03647	0.60332	0.472942	0.383947
46628	36930	42440	42737	35884	34390	44851	35419	32448	30403	129000	1.12042	0.6794	0.929968	0.943474	0.631833	0.563893	1.03961	0.610687	0.47558	0.382583
46549	36883	42330	42663	35825	34400	44779	35265	32375	30398	129100	1.11683	0.677262	0.924966	0.940109	0.62915	0.564347	1.03633	0.603683	0.47226	0.382356
46628	36905	42458	42786	35859	34417	44805	35357	32441	30418	129200	1.12042	0.678263	0.930787	0.945703	0.630696	0.565121	1.03752	0.607867	0.475261	0.383265
46663	36960	42373	42711	35920	34411	44859	35403	32414	30462	129300	1.12201	0.680764	0.926921	0.942292	0.63347	0.564848	1.03997	0.609959	0.474034	0.385266
46677	36968	42490	42742	35906	34396	44903	35494	32472	30405	129400	1.12265	0.681128	0.932242	0.943702	0.632833	0.564166	1.04197	0.614097	0.476671	0.382674
46681	36991	42416	42773	35924	34463	44869	35346	32453	30466	129500	1.12283	0.682174	0.928877	0.945111	0.633652	0.567212	1.04043	0.607367	0.475807	0.385448
46727	36964	42552	42873	35960	34449	44904	35437	32498	30486	129600	1.12492	0.680946	0.935061	0.949659	0.635289	0.566576	1.04202	0.611505	0.477854	0.386357
46765	37022	42544	42798	35968	34519	45008	35374	32507	30519	129700	1.12665	0.683583	0.934698	0.946248	0.635653	0.569759	1.04675	0.60864	0.478263	0.387858
46716	36965	42543	42733	36009	34504	44935	35369	32492	30419	129800	1.12442	0.680991	0.934652	0.943292	0.637517	0.569077	1.04343	0.608413	0.477581	0.383311
46819	37092	42542	42817	36023	34611	45067	35468	32523	30493	129900	1.1291	0.686767	0.934607	0.947112	0.638154	0.573943	1.04943	0.612915	0.47899	0.386676
46815	37042	42583	42802	36070	34546	45041	35491	32490	30491	130000	1.12892	0.684493	0.936471	0.94643	0.640291	0.570987	1.04825	0.613961	0.47749	0.386585
46862	37167	42608	42829	36084	34662	45156	35540	32590	30536	130100	1.13106	0.690177	0.937608	0.947658	0.640928	0.576262	1.05348	0.616189	0.482037	0.388631
46893	37172	42634	42775	36107	34646	45033	35528	32539	30519	130200	1.13247	0.690405	0.93879	0.945202	0.641974	0.575534	1.04789	0.615643	0.479718	0.387858
46848	37145	42587	42752	36076	34670	45084	35478	32554	30527	130300	1.13042	0.689177	0.936653	0.944156	0.640564	0.576626	1.0502	0.61337	0.4804	0.388222
46881	37105	42601	42820	36091	34566	45048	35389	32531	30582	130400	1.13192	0.687358	0.93729	0.947249	0.641246	0.571896	1.04857	0.609322	0.479354	0.390723
46929	37190	42736	42855	36122	34686	45175	35518	32643	30596	130500	1.13411	0.691223	0.943429	0.94884	0.642656	0.577353	1.05434	0.615189	0.484447	0.39136
46997	37286	42743	42807	36166	34707	45184	35463	32607	30588	130600	1.1372	0.695589	0.943747	0.946658	0.644657	0.578308	1.05475	0.612688	0.48281	0.390996
46945	37220	42700	42785	36125	34712	45145	35519	32587	30516	130700	1.13483	0.692588	0.941792	0.945657	0.642792	0.578536	1.05298	0.615234	0.481901	0.387722
47064	37337	42797	42849	36221	34775	45310	35458	32649	30675	130800	1.14025	0.697908	0.946203	0.948568	0.647158	0.581401	1.06048	0.61246	0.48472	0.394952
47098	37321	42944	42905	36220	34767	45294	35563	32709	30633	130900	1.14179	0.697181	0.952888	0.951114	0.647112	0.581037	1.05975	0.617235	0.487449	0.393042
46890	37278	42669	42690	36083	34681	45131	35466	32525	30526	131000	1.13233	0.695225	0.940382	0.941337	0.640882	0.577126	1.05234	0.612824	0.479081	0.388176
47029	37296	42797	42823	36192	34723	45223	35571	32594	30561	131100	1.13865	0.696044	0.946203	0.947385	0.645839	0.579036	1.05653	0.617599	0.482219	0.389768
47163	37447	42912	42870	36278	34860	45421	35680	32690	30670	131200	1.14475	0.70291	0.951432	0.949523	0.64975	0.585266	1.06553	0.622556	0.486585	0.394725
47171	37395	42920	42887	36302	34796	45342	35652	32684	30597	131300	1.14511	0.700546	0.951796	0.950296	0.650841	0.582356	1.06194	0.621282	0.486312	0.391405
47095	37440	42798	42787	36228	34857	45325	35535	32627	30604	131400	1.14166	0.702592	0.946248	0.945748	0.647476	0.58513	1.06116	0.615962	0.48372	0.391724
47284	37516	42919	42962	36408	34917	45417	35784	32704	30681	131500	1.15025	0.706048	0.951751	0.953706	0.655662	0.587858	1.06535	0.627285	0.487221	0.395225
47417	37694	43120	42991	36483	35086	45648	35946	32833	30774	131600	1.1563	0.714143	0.960891	0.955025	0.659072	0.595543	1.07585	0.634652	0.493088	0.399454
47284	37581	42939	42852	36412	35003	45472	35909	32731	30678	131700	1.15025	0.709004	0.95266	0.948704	0.655844	0.591769	1.06785	0.63297	0.488449	0.395089
47294	37614	42940	42846	36415	35080	45554	35889	32757	30735	131800	1.1507	0.710505	0.952706	0.948431	0.65598	0.595271	1.07158	0.63206	0.489632	0.397681
47593	37822	43173	43065	36645	35190	45754	36077	32882	30872	131900	1.1643	0.719964	0.963302	0.95839	0.666439	0.600273	1.08067	0.640609	0.495316	0.403911
47704	37959	43377	43159	36718	35329	45926	36232	33026	30933	132000	1.16935	0.726194	0.972578	0.962665	0.669759	0.606594	1.08849	0.647658	0.501864	0.406685
47506	37859	43113	42931	36562	35200	45687	36113	32833	30836	132100	1.16035	0.721646	0.960573	0.952296	0.662665	0.600728	1.07763	0.642246	0.493088	0.402274
47514	37809	43120	42929	36564	35213	45666	36184	32854	30790	132200	1.16071	0.719372	0.960891	0.952206	0.662756	0.601319	1.07667	0.645475	0.494043	0.400182
47660	37986	43222	42945	36688	35313	45843	36232	32891	30814	132300	1.16735	0.727422	0.96553	0.952933	0.668395	0.605866	1.08472	0.647658	0.495725	0.401273
47631	37987	43217	42955	36681	35363	45835	36202	32911	30828	132400	1.16603	0.727467	0.965302	0.953388	0.668076	0.60814	1.08436	0.646294	0.496635	0.40191
47707	37978	43251	43002	36718	35300	45884	36181	32918	30854	132500	1.16949	0.727058	0.966849	0.955525	0.669759	0.605275	1.08658	0.645339	0.496953	0.403092
47769	38141	43397	43060	36758	35468	45979	36336	33017	30915	132600	1.17231	0.73447	0.973488	0.958163	0.671578	0.612915	1.0909	0.652387	0.501455	0.405866
47955	38220	43452	43095	36878	35563	46030	36455	33031	30945	132700	1.18076	0.738063	0.975989	0.959754	0.677035	0.617235	1.09322	0.657799	0.502092	0.407231
47789	38206	43425	43049	36819	35562	45991	36486	33050	30908	132800	1.17322	0.737426	0.974761	0.957663	0.674352	0.61719	1.09145	0.659209	0.502956	0.405548
47912	38261	43470	43090	36921	35599	46009	36480	33044	30989	132900	1.17881	0.739927	0.976808	0.959527	0.67899	0.618872	1.09227	0.658936	0.502683	0.409231
47947	38356	43599	43126	36959	35663	46099	36558	33121	30985	133000	1.1804	0.744247	0.982674	0.961164	0.680719	0.621783	1.09636	0.662483	0.506185	0.40905
47948	38366	43547	43096	36962	35698	46044	36552	33072	31008	133100	1.18045	0.744702	0.980309	0.9598	0.680855	0.623374	1.09386	0.66221	0.503956	0.410095
48017	38433	43629	43195	37005	35733	46184	36632	33145	30995	133200	1.18358	0.747749	0.984038	0.964302	0.68281	0.624966	1.10023	0.665848	0.507276	0.409504
48014	38450	43579	43094	37021	35745	46181	36607	33113	31040	133300	1.18345	0.748522	0.981764	0.959709	0.683538	0.625512	1.10009	0.664711	0.505821	0.411551
48081	38546	43769	43236	37092	35855	46270	36835	33232	31041	133400	1.18649	0.752888	0.990405	0.966166	0.686767	0.630514	1.10414	0.67508	0.511232	0.411596
48222	38589	43723	43261	37196	35908	46358	36794	33213	31094	133500	1.19291	0.754843	0.988313	0.967303	0.691496	0.632924	1.10814	0.673215	0.510368	0.414006
48153	38586	43727	43203	37120	35914	46366	36759	33241	31090	133600	1.18977	0.754707	0.988495	0.964666	0.68804	0.633197	1.1085	0.671623	0.511642	0.413824
48236	38659	43767	43202	37176	36002	46372	36793	33231	31108	133700	1.19354	0.758026	0.990314	0.96462	0.690587	0.637199	1.10878	0.67317	0.511187	0.414643
48221	38714	43834	43278	37191	36021	46353	36827	33250	31095	133800	1.19286	0.760528	0.993361	0.968076	0.691269	0.638063	1.10791	0.674716	0.512051	0.414052
48336	38765	43921	43302	37260	36037	46468	36860	33283	31190	133900	1.19809	0.762847	0.997317	0.969168	0.694407	0.63879	1.11314	0.676216	0.513552	0.418372
48222	38723	43891	43224	37169	36014	46419	36858	33289	31112	134000	1.19291	0.760937	0.995953	0.965621	0.690268	0.637744	1.11091	0.676126	0.513824	0.414825
48314	38825	43862	43281	37249	36081	46430	36830	33281	31161	134100	1.19709	0.765575	0.994634	0.968213	0.693906	0.640791	1.11141	0.674852	0.513461	0.417053
48317	38777	43922	43283	37254	36065	46432	36916	33310	31169	134200	1.19723	0.763392	0.997362	0.968304	0.694134	0.640064	1.11151	0.678763	0.514779	0.417417
48281	38767	43881	43248	37252	36060	46422	36957	33275	31072	134300	1.19559	0.762938	0.995498	0.966712	0.694043	0.639836	1.11105	0.680628	0.513188	0.413006
48276	38847	43850	43174	37253	36100	46495	36915	33256	31110	134400	1.19536	0.766576	0.994088	0.963347	0.694088	0.641655	1.11437	0.678718	0.512324	0.414734
48324	38791	43849	43164	37313	36050	46465	36944	33246	31076	134500	1.19754	0.764029	0.994043	0.962892	0.696817	0.639382	1.11301	0.680036	0.511869	0.413188
48253	38776	43781	43043	37215	36102	46460	36910	33238	31060	134600	1.19432	0.763347	0.99095	0.95739	0.69236	0.641746	1.11278	0.67849	0.511505	0.41246
48281	38811	43784	43070	37250	36164	46386	36923	33211	31022	134700	1.19559	0.764939	0.991087	0.958618	0.693952	0.644566	1.10941	0.679081	0.510277	0.410732
48285	38810	43792	43070	37239	36171	46447	36882	33209	31037	134800	1.19577	0.764893	0.991451	0.958618	0.693452	0.644884	1.11219	0.677217	0.510186	0.411414
48300	38773	43792	43032	37277	36125	46410	36897	33178	31038	134900	1.19645	0.763211	0.991451	0.956889	0.69518	0.642792	1.1105	0.677899	0.508777	0.41146
48289	38815	43750	42982	37216	36211	46442	36966	33220	31071	135000	1.19595	0.765121	0.989541	0.954616	0.692406	0.646703	1.11196	0.681037	0.510687	0.41296
48249	38774	43770	42952	37270	36194	46370	36913	33192	31011	135100	1.19413	0.763256	0.99045	0.953251	0.694861	0.64593	1.10869	0.678627	0.509413	0.410232
48177	38722	43643	42901	37164	36155	46332	36819	33124	30958	135200	1.19086	0.760891	0.984675	0.950932	0.690041	0.644156	1.10696	0.674352	0.506321	0.407822
48243	38746	43735	42921	37211	36133	46333	36843	33134	31008	135300	1.19386	0.761983	0.988859	0.951842	0.692178	0.643156	1.107	0.675443	0.506776	0.410095
48094	38731	43591	42822	37111	36136	46266	36854	33086	30967	135400	1.18709	0.761301	0.98231	0.94734	0.687631	0.643292	1.10396	0.675944	0.504593	0.408231
48177	38755	43681	42904	37188	36161	46235	36961	33142	30988	135500	1.19086	0.762392	0.986403	0.951069	0.691132	0.644429	1.10255	0.680809	0.50714	0.409186
48161	38792	43701	42857	37167	36173	46426	36975	33147	31024	135600	1.19013	0.764075	0.987312	0.948931	0.690177	0.644975	1.11123	0.681446	0.507367	0.410823
48061	38718	43706	42792	37114	36121	46290	36965	33125	30940	135700	1.18558	0.760709	0.98754	0.945975	0.687767	0.64261	1.10505	0.680991	0.506367	0.407003
48042	38721	43556	42709	37056	36167	46237	36893	33046	30871	135800	1.18472	0.760846	0.980719	0.942201	0.68513	0.644702	1.10264	0.677717	0.502774	0.403865
48053	38621	43555	42768	37119	36009	46185	36844	33042	30877	135900	1.18522	0.756298	0.980673	0.944884	0.687995	0.637517	1.10027	0.675489	0.502592	0.404138
47950	38650	43480	42624	37008	36035	46264	36878	33028	30858	136000	1.18054	0.757617	0.977262	0.938336	0.682947	0.638699	1.10387	0.677035	0.501955	0.403274
47944	38635	43461	42677	37049	36014	46148	36903	33014	30850	136100	1.18026	0.756935	0.976398	0.940746	0.684811	0.637744	1.09859	0.678172	0.501319	0.40291
47987	38682	43477	42662	37036	36065	46208	36878	33028	30832	136200	1.18222	0.759072	0.977126	0.940064	0.68422	0.640064	1.10132	0.677035	0.501955	0.402092
47992	38623	43437	42609	37041	35958	46100	36925	32993	30831	136300	1.18245	0.756389	0.975307	0.937653	0.684447	0.635198	1.09641	0.679172	0.500364	0.402046
47907	38616	43431	42536	37017	35970	46147	36979	33044	30805	136400	1.17858	0.756071	0.975034	0.934334	0.683356	0.635744	1.09854	0.681628	0.502683	0.400864
47902	38568	43378	42516	37008	35966	46100	36913	32963	30811	136500	1.17835	0.753888	0.972624	0.933424	0.682947	0.635562	1.09641	0.678627	0.499	0.401137
47800	38489	43342	42530	36918	35909	46052	36896	32940	30727	136600	1.17372	0.750296	0.970987	0.934061	0.678854	0.63297	1.09422	0.677854	0.497954	0.397317
47812	38544	43291	42463	36952	35937	46033	36935	32936	30831	136700	1.17426	0.752797	0.968668	0.931014	0.6804	0.634243	1.09336	0.679627	0.497772	0.402046
47889	38594	43469	42607	37010	35980	46132	37101	33034	30802	136800	1.17776	0.75507	0.976762	0.937563	0.683038	0.636198	1.09786	0.687176	0.502228	0.400728
47853	38615	43360	42513	37003	35989	46094	36946	32966	30849	136900	1.17613	0.756025	0.971805	0.933288	0.682719	0.636608	1.09613	0.680127	0.499136	0.402865
47697	38502	43239	42367	36901	35925	46045	36929	32935	30748	137000	1.16903	0.750887	0.966303	0.926648	0.678081	0.633697	1.09391	0.679354	0.497726	0.398272
47795	38557	43285	42451	36959	35981	46029	37044	32930	30762	137100	1.17349	0.753388	0.968395	0.930468	0.680719	0.636244	1.09318	0.684584	0.497499	0.398909
47882	38657	43373	42528	37052	36089	46097	37134	33018	30826	137200	1.17744	0.757935	0.972397	0.93397	0.684948	0.641155	1.09627	0.688677	0.501501	0.401819
47902	38619	43316	42469	37026	36017	46058	37023	32954	30847	137300	1.17835	0.756207	0.969804	0.931287	0.683765	0.637881	1.0945	0.683629	0.49859	0.402774
47682	38540	43202	42348	36876	35968	45911	36896	32873	30744	137400	1.16835	0.752615	0.96462	0.925784	0.676944	0.635653	1.08781	0.677854	0.494907	0.39809
47679	38543	43271	42400	36961	36059	45971	37029	32932	30782	137500	1.16821	0.752751	0.967758	0.928149	0.680809	0.639791	1.09054	0.683902	0.49759	0.399818
47695	38506	43188	42331	36890	35997	45942	36945	32910	30788	137600	1.16894	0.751069	0.963984	0.925011	0.677581	0.636971	1.08922	0.680082	0.496589	0.400091
47711	38584	43320	42396	36949	36005	45999	37014	32984	30769	137700	1.16967	0.754616	0.969986	0.927967	0.680264	0.637335	1.09181	0.68322	0.499955	0.399227
47681	38614	43198	42280	36921	36060	45909	36945	32897	30787	137800	1.1683	0.75598	0.964438	0.922692	0.67899	0.639836	1.08772	0.680082	0.495998	0.400045
47754	38615	43314	42425	37006	36112	45990	37084	32980	30803	137900	1.17162	0.756025	0.969714	0.929286	0.682856	0.642201	1.09141	0.686403	0.499773	0.400773
47656	38597	43178	42286	36935	36091	45984	36945	32928	30815	138000	1.16717	0.755207	0.963529	0.922965	0.679627	0.641246	1.09113	0.680082	0.497408	0.401319
47548	38531	43188	42263	36899	36011	45892	37042	32940	30708	138100	1.16226	0.752206	0.963984	0.921919	0.67799	0.637608	1.08695	0.684493	0.497954	0.396453
47639	38621	43209	42338	36962	36200	46001	37022	32963	30807	138200	1.16639	0.756298	0.964939	0.92533	0.680855	0.646203	1.09191	0.683583	0.499	0.400955
47688	38524	43140	42267	36971	36061	45918	37012	32932	30765	138300	1.16862	0.751887	0.961801	0.922101	0.681264	0.639882	1.08813	0.683129	0.49759	0.399045
47387	38378	42966	42063	36777	35958	45776	36955	32859	30648	138400	1.15493	0.745248	0.953888	0.912824	0.672442	0.635198	1.08167	0.680537	0.49427	0.393724
47649	38628	43115	42253	36957	36181	45900	37164	32956	30783	138500	1.16685	0.756617	0.960664	0.921464	0.680628	0.645339	1.08731	0.690041	0.498681	0.399864
47640	38646	43245	42322	37024	36212	45982	37206	33016	30821	138600	1.16644	0.757435	0.966576	0.924602	0.683674	0.646749	1.09104	0.691951	0.50141	0.401592
47521	38496	43041	42142	36903	36047	45827	37048	32910	30762	138700	1.16103	0.750614	0.957299	0.916417	0.678172	0.639245	1.08399	0.684766	0.496589	0.398909
47450	38524	43078	42096	36894	36060	45809	37159	32918	30711	138800	1.1578	0.751887	0.958981	0.914325	0.677763	0.639836	1.08317	0.689814	0.496953	0.396589
47560	38653	43092	42192	36977	36191	45854	37135	32979	30821	138900	1.1628	0.757754	0.959618	0.91869	0.681537	0.645794	1.08522	0.688722	0.499727	0.401592
47623	38640	43246	42310	37036	36236	45938	37228	33031	30862	139000	1.16567	0.757162	0.966621	0.924056	0.68422	0.64784	1.08904	0.692951	0.502092	0.403456
47455	38470	43016	42115	36884	36053	45754	37008	32905	30764	139100	1.15803	0.749432	0.956162	0.915189	0.677308	0.639518	1.08067	0.682947	0.496362	0.399
47493	38596	43132	42219	36957	36166	45880	37188	32991	30800	139200	1.15975	0.755161	0.961437	0.919918	0.680628	0.644657	1.0864	0.691132	0.500273	0.400637
47706	38704	43277	42293	37086	36205	45999	37220	33049	30946	139300	1.16944	0.760073	0.968031	0.923283	0.686494	0.64643	1.09181	0.692588	0.50291	0.407276
47639	38685	43332	42289	37052	36243	46006	37329	33093	30882	139400	1.16639	0.759209	0.970532	0.923101	0.684948	0.648158	1.09213	0.697544	0.504911	0.404366
47556	38702	43125	42148	36985	36223	45958	37212	32994	30868	139500	1.16262	0.759982	0.961119	0.916689	0.681901	0.647249	1.08995	0.692224	0.500409	0.403729
47491	38590	43166	42191	36976	36114	45904	37144	32981	30839	139600	1.15966	0.754889	0.962983	0.918645	0.681492	0.642292	1.08749	0.689131	0.499818	0.40241
47645	38695	43193	42155	37026	36233	45955	37197	33043	30911	139700	1.16667	0.759663	0.964211	0.917008	0.683765	0.647704	1.08981	0.691542	0.502638	0.405684
47515	38602	43220	42197	36977	36104	45870	37168	33036	30834	139800	1.16075	0.755434	0.965439	0.918918	0.681537	0.641837	1.08595	0.690223	0.502319	0.402183
47479	38627	43069	42105	36945	36221	45825	37100	32969	30865	139900	1.15912	0.756571	0.958572	0.914734	0.680082	0.647158	1.0839	0.687131	0.499272	0.403593
47482	38557	43118	42119	36957	36152	45835	37150	32961	30795	140000	1.15925	0.753388	0.9608	0.915371	0.680628	0.64402	1.08436	0.689404	0.498909	0.400409
47525	38640	43122	42086	36973	36172	45906	37147	33017	30874	140100	1.16121	0.757162	0.960982	0.91387	0.681355	0.64493	1.08759	0.689268	0.501455	0.404002
47502	38591	43075	42097	36960	36186	45849	37063	32980	30807	140200	1.16016	0.754934	0.958845	0.91437	0.680764	0.645566	1.08499	0.685448	0.499773	0.400955
47442	38609	43012	42046	36914	36168	45825	37085	32978	30796	140300	1.15744	0.755753	0.95598	0.912051	0.678672	0.644748	1.0839	0.686448	0.499682	0.400455
47481	38586	43018	42066	36965	36154	45774	37110	32972	30855	140400	1.15921	0.754707	0.956253	0.91296	0.680991	0.644111	1.08158	0.687585	0.499409	0.403138
47380	38541	43030	42072	36890	36097	45793	37071	32989	30822	140500	1.15462	0.75266	0.956799	0.913233	0.677581	0.641519	1.08245	0.685812	0.500182	0.401637
47380	38485	42936	41968	36856	36089	45707	36975	32908	30814	140600	1.15462	0.750114	0.952524	0.908504	0.676035	0.641155	1.07854	0.681446	0.496498	0.401273
47332	38542	42967	41964	36864	36073	45708	37038	32961	30827	140700	1.15243	0.752706	0.953934	0.908322	0.676398	0.640427	1.07858	0.684311	0.498909	0.401864
47360	38547	42973	41991	36892	36097	45735	36978	32941	30855	140800	1.15371	0.752933	0.954206	0.90955	0.677672	0.641519	1.07981	0.681583	0.497999	0.403138
47237	38452	42987	41971	36810	36036	45658	37062	32965	30803	140900	1.14811	0.748613	0.954843	0.90864	0.673943	0.638745	1.07631	0.685402	0.49909	0.400773
47218	38477	42907	41889	36801	36033	45608	36973	32881	30814	141000	1.14725	0.74975	0.951205	0.904911	0.673533	0.638608	1.07403	0.681355	0.495271	0.401273
47355	38543	43019	41983	36890	36147	45784	37055	32966	30891	141100	1.15348	0.752751	0.956298	0.909186	0.677581	0.643793	1.08204	0.685084	0.499136	0.404775
47218	38508	42909	41883	36806	36083	45665	36987	32896	30776	141200	1.14725	0.75116	0.951296	0.904638	0.673761	0.640882	1.07663	0.681992	0.495953	0.399545
47089	38314	42769	41841	36707	35965	45516	36966	32820	30683	141300	1.14138	0.742337	0.94493	0.902729	0.669259	0.635516	1.06985	0.681037	0.492497	0.395316
47171	38435	42880	41944	36805	36081	45620	37096	32919	30746	141400	1.14511	0.74784	0.949977	0.907412	0.673715	0.640791	1.07458	0.686949	0.496999	0.398181
47195	38459	42839	41886	36771	36119	45626	37061	32883	30784	141500	1.1462	0.748931	0.948113	0.904775	0.672169	0.642519	1.07485	0.685357	0.495362	0.399909
47207	38395	42845	41881	36832	36056	45566	37082	32877	30781	141600	1.14675	0.746021	0.948386	0.904548	0.674943	0.639654	1.07212	0.686312	0.495089	0.399773
47130	38430	42822	41818	36762	36123	45628	37132	32908	30802	141700	1.14325	0.747613	0.94734	0.901683	0.67176	0.642701	1.07494	0.688586	0.496498	0.400728
47212	38445	42875	41908	36811	36115	45627	37110	32915	30796	141800	1.14698	0.748295	0.94975	0.905775	0.673988	0.642337	1.0749	0.687585	0.496817	0.400455
47178	38434	42820	41860	36775	36101	45621	37065	32880	30778	141900	1.14543	0.747794	0.947249	0.903593	0.672351	0.641701	1.07462	0.685539	0.495225	0.399636
47238	38405	42829	41926	36825	36066	45593	37025	32881	30799	142000	1.14816	0.746476	0.947658	0.906594	0.674625	0.640109	1.07335	0.68372	0.495271	0.400591
47118	38348	42734	41831	36718	36024	45599	36923	32838	30746	142100	1.1427	0.743884	0.943338	0.902274	0.669759	0.638199	1.07362	0.679081	0.493315	0.398181
47230	38411	42906	41932	36808	36010	45621	36987	32905	30789	142200	1.14779	0.746749	0.95116	0.906867	0.673852	0.637563	1.07462	0.681992	0.496362	0.400136
47252	38486	42897	41948	36802	36122	45699	37028	32907	30829	142300	1.14879	0.750159	0.95075	0.907594	0.673579	0.642656	1.07817	0.683856	0.496453	0.401955
47383	38473	43000	41990	36893	36059	45739	37023	32921	30854	142400	1.15475	0.749568	0.955434	0.909504	0.677717	0.639791	1.07999	0.683629	0.49709	0.403092
47332	38465	43028	42000	36828	36037	45716	36997	32936	30821	142500	1.15243	0.749204	0.956708	0.909959	0.674761	0.63879	1.07894	0.682447	0.497772	0.401592
47274	38400	42884	41919	36740	35923	45641	36929	32834	30803	142600	1.1498	0.746248	0.950159	0.906276	0.670759	0.633606	1.07553	0.679354	0.493133	0.400773
47273	38421	43024	42023	36809	35972	45694	36889	32913	30794	142700	1.14975	0.747203	0.956526	0.911005	0.673897	0.635834	1.07794	0.677535	0.496726	0.400364
47459	38538	43129	42068	36901	36028	45807	36930	32961	30928	142800	1.15821	0.752524	0.961301	0.913051	0.678081	0.638381	1.08308	0.6794	0.498909	0.406457
47461	38571	43259	42109	36922	36094	45864	37126	33021	30914	142900	1.1583	0.754025	0.967212	0.914916	0.679036	0.641382	1.08568	0.688313	0.501637	0.405821
47547	38641	43236	42155	36948	36090	45915	37035	33003	31016	143000	1.16221	0.757208	0.966166	0.917008	0.680218	0.641201	1.08799	0.684175	0.500819	0.410459
47497	38553	43292	42215	36915	36014	45874	36986	32995	30927	143100	1.15994	0.753206	0.968713	0.919736	0.678718	0.637744	1.08613	0.681946	0.500455	0.406412
47532	38564	43273	42133	36926	36001	45914	36950	32981	30979	143200	1.16153	0.753706	0.967849	0.916007	0.679218	0.637153	1.08795	0.680309	0.499818	0.408777
47587	38579	43337	42185	36964	36069	45907	36990	32978	30954	143300	1.16403	0.754388	0.970759	0.918372	0.680946	0.640246	1.08763	0.682128	0.499682	0.40764
47641	38650	43373	42252	36958	36116	46026	36976	33003	30997	143400	1.16648	0.757617	0.972397	0.921419	0.680673	0.642383	1.09304	0.681492	0.500819	0.409595
47805	38699	43457	42340	37058	36083	46089	37069	33038	30999	143500	1.17394	0.759845	0.976216	0.925421	0.685221	0.640882	1.09591	0.685721	0.50241	0.409686
47613	38612	43452	42300	36935	36027	46065	36972	33051	30993	143600	1.16521	0.755889	0.975989	0.923602	0.679627	0.638336	1.09482	0.68131	0.503001	0.409413
47680	38642	43458	42259	36993	36035	45992	36920	32988	31007	143700	1.16826	0.757253	0.976262	0.921737	0.682265	0.638699	1.0915	0.678945	0.500136	0.41005
47801	38748	43575	42401	37062	36119	46147	36991	33090	31052	143800	1.17376	0.762074	0.981583	0.928195	0.685402	0.642519	1.09854	0.682174	0.504775	0.412096
47879	38782	43617	42390	37123	36190	46231	37060	33108	31139	143900	1.17731	0.76362	0.983492	0.927694	0.688176	0.645748	1.10236	0.685312	0.505593	0.416053
47890	38757	43726	42474	37142	36131	46214	37095	33163	31134	144000	1.17781	0.762483	0.988449	0.931514	0.68904	0.643065	1.10159	0.686903	0.508095	0.415825
47859	38791	43633	42431	37071	36189	46185	36998	33104	31130	144100	1.1764	0.764029	0.98422	0.929559	0.685812	0.645703	1.10027	0.682492	0.505412	0.415643
47863	38779	43731	42516	37093	36125	46206	37055	33121	31100	144200	1.17658	0.763483	0.988677	0.933424	0.686812	0.642792	1.10123	0.685084	0.506185	0.414279
47893	38752	43647	42427	37119	36130	46282	36955	33108	31167	144300	1.17794	0.762256	0.984857	0.929377	0.687995	0.64302	1.10468	0.680537	0.505593	0.417326
47882	38789	43755	42514	37103	36171	46225	37042	33146	31114	144400	1.17744	0.763938	0.989768	0.933333	0.687267	0.644884	1.10209	0.684493	0.507322	0.414916
47837	38783	43634	42459	37051	36135	46243	36961	33085	31088	144500	1.1754	0.763665	0.984266	0.930832	0.684902	0.643247	1.10291	0.680809	0.504548	0.413734
47855	38707	43631	42493	37105	36086	46128	36916	33088	31092	144600	1.17622	0.760209	0.984129	0.932378	0.687358	0.641019	1.09768	0.678763	0.504684	0.413915
47831	38730	43687	42470	37074	36097	46269	36913	33144	31118	144700	1.17513	0.761255	0.986676	0.931332	0.685948	0.641519	1.10409	0.678627	0.507231	0.415098
47872	38777	43697	42510	37120	36110	46229	37010	33117	31098	144800	1.17699	0.763392	0.987131	0.933151	0.68804	0.64211	1.10227	0.683038	0.506003	0.414188
47882	38787	43742	42513	37111	36106	46208	36980	33143	31145	144900	1.17744	0.763847	0.989177	0.933288	0.687631	0.641928	1.10132	0.681673	0.507185	0.416326
47788	38691	43567	42400	37018	36011	46116	36912	33032	31097	145000	1.17317	0.759482	0.981219	0.928149	0.683402	0.637608	1.09714	0.678581	0.502137	0.414143
47807	38755	43702	42440	37043	36125	46215	37012	33130	31103	145100	1.17403	0.762392	0.987358	0.929968	0.684538	0.642792	1.10164	0.683129	0.506594	0.414416
47915	38901	43738	42450	37137	36221	46214	36998	33153	31180	145200	1.17894	0.769031	0.988995	0.930423	0.688813	0.647158	1.10159	0.682492	0.50764	0.417917
47747	38651	43723	42524	37016	36018	46193	36906	33104	31149	145300	1.17131	0.757663	0.988313	0.933788	0.683311	0.637926	1.10064	0.678308	0.505412	0.416508
47726	38639	43561	42352	36958	35979	46179	36794	33041	31110	145400	1.17035	0.757117	0.980946	0.925966	0.680673	0.636153	1.1	0.673215	0.502547	0.414734
47762	38747	43661	42433	37038	36092	46162	37030	33071	31056	145500	1.17199	0.762028	0.985493	0.92965	0.684311	0.641291	1.09923	0.683947	0.503911	0.412278
47870	38921	43724	42461	37105	36261	46287	37071	33131	31176	145600	1.1769	0.769941	0.988358	0.930923	0.687358	0.648977	1.10491	0.685812	0.506639	0.417735
47880	38750	43684	42496	37115	36088	46223	37015	33109	31142	145700	1.17735	0.762165	0.986539	0.932515	0.687813	0.64111	1.102	0.683265	0.505639	0.416189
47821	38784	43694	42447	37098	36236	46313	37088	33152	31131	145800	1.17467	0.763711	0.986994	0.930286	0.68704	0.64784	1.10609	0.686585	0.507594	0.415689
47988	38933	43814	42570	37215	36270	46368	37213	33192	31218	145900	1.18226	0.770487	0.992451	0.93588	0.69236	0.649386	1.10859	0.692269	0.509413	0.419645
48181	39169	43948	42623	37356	36427	46488	37334	33312	31367	146000	1.19104	0.781219	0.998545	0.93829	0.698772	0.656526	1.11405	0.697772	0.51487	0.426421
48100	39045	43953	42660	37303	36414	46440	37381	33300	31303	146100	1.18736	0.77558	0.998772	0.939973	0.696362	0.655935	1.11187	0.699909	0.514325	0.423511
48205	39197	44025	42741	37408	36514	46546	37336	33331	31410	146200	1.19213	0.782492	1.00205	0.943656	0.701137	0.660482	1.11669	0.697863	0.515734	0.428377
48310	39287	44106	42793	37487	36610	46670	37521	33392	31399	146300	1.19691	0.786585	1.00573	0.946021	0.704729	0.664848	1.12233	0.706276	0.518508	0.427876
48336	39324	44061	42739	37506	36635	46660	37513	33392	31434	146400	1.19809	0.788267	1.00368	0.943565	0.705593	0.665985	1.12187	0.705912	0.518508	0.429468
48376	39371	44217	42817	37558	36670	46716	37638	33465	31422	146500	1.19991	0.790405	1.01078	0.947112	0.707958	0.667576	1.12442	0.711596	0.521828	0.428922
48562	39542	44328	42909	37700	36923	46927	37705	33536	31547	146600	1.20837	0.798181	1.01583	0.951296	0.714416	0.679081	1.13402	0.714643	0.525057	0.434607
48536	39444	44230	42840	37678	36766	46804	37634	33454	31458	146700	1.20719	0.793724	1.01137	0.948158	0.713415	0.671942	1.12842	0.711414	0.521328	0.430559
48521	39571	44273	42833	37660	36880	46924	37666	33517	31501	146800	1.2065	0.7995	1.01332	0.94784	0.712597	0.677126	1.13388	0.712869	0.524193	0.432515
48557	39594	44312	42869	37736	36913	46906	37742	33536	31509	146900	1.20814	0.800546	1.0151	0.949477	0.716053	0.678627	1.13306	0.716326	0.525057	0.432879
48674	39738	44381	42861	37815	37116	47038	37852	33578	31550	147000	1.21346	0.807094	1.01824	0.949113	0.719645	0.687858	1.13906	0.721328	0.526967	0.434743
48779	39721	44416	42925	37879	37049	46980	37846	33598	31584	147100	1.21824	0.806321	1.01983	0.952024	0.722556	0.684811	1.13643	0.721055	0.527876	0.436289
48668	39711	44376	42852	37775	37086	47034	37882	33594	31532	147200	1.21319	0.805866	1.01801	0.948704	0.717826	0.686494	1.13888	0.722692	0.527694	0.433925
48698	39634	44315	42780	37764	37003	46926	37823	33524	31490	147300	1.21455	0.802365	1.01523	0.94543	0.717326	0.682719	1.13397	0.720009	0.524511	0.432015
48732	39783	44419	42937	37859	37122	47064	37897	33621	31587	147400	1.2161	0.809141	1.01996	0.952569	0.721646	0.688131	1.14025	0.723374	0.528922	0.436426
48763	39741	44360	42845	37837	37041	46988	37894	33578	31578	147500	1.21751	0.807231	1.01728	0.948386	0.720646	0.684447	1.13679	0.723238	0.526967	0.436016
48644	39730	44341	42778	37760	37024	46944	38043	33552	31496	147600	1.2121	0.80673	1.01642	0.945339	0.717144	0.683674	1.13479	0.730014	0.525784	0.432287
48752	39833	44393	42837	37861	37147	46989	37936	33574	31569	147700	1.21701	0.811414	1.01878	0.948022	0.721737	0.689268	1.13683	0.725148	0.526785	0.435607
48730	39787	44409	42908	37830	37124	47058	37999	33600	31557	147800	1.21601	0.809322	1.01951	0.951251	0.720327	0.688222	1.13997	0.728013	0.527967	0.435061
48727	39775	44379	42860	37846	37117	47050	37988	33579	31597	147900	1.21587	0.808777	1.01814	0.949068	0.721055	0.687904	1.13961	0.727513	0.527012	0.43688
48775	39908	44465	42787	37880	37232	47038	38263	33652	31561	148000	1.21805	0.814825	1.02206	0.945748	0.722601	0.693133	1.13906	0.740018	0.530332	0.435243
48631	39839	44243	42758	37785	37136	46918	37931	33515	31551	148100	1.21151	0.811687	1.01196	0.944429	0.718281	0.688768	1.13361	0.72492	0.524102	0.434789
48683	39773	44356	42829	37825	37118	46956	38023	33586	31554	148200	1.21387	0.808686	1.0171	0.947658	0.7201	0.687949	1.13533	0.729104	0.527331	0.434925
48729	39852	44312	42749	37870	37144	46994	38084	33579	31601	148300	1.21596	0.812278	1.0151	0.94402	0.722146	0.689131	1.13706	0.731878	0.527012	0.437062
48695	39885	44358	42787	37894	37225	47003	38210	33619	31521	148400	1.21442	0.813779	1.01719	0.945748	0.723238	0.692815	1.13747	0.737608	0.528831	0.433424
48594	39783	44201	42712	37784	37136	46908	38037	33544	31520	148500	1.20982	0.809141	1.01005	0.942337	0.718236	0.688768	1.13315	0.729741	0.525421	0.433379
48554	39719	44286	42746	37760	37056	46853	38106	33545	31482	148600	1.208	0.80623	1.01392	0.943884	0.717144	0.68513	1.13065	0.732879	0.525466	0.431651
48764	39915	44349	42883	37957	37205	47046	38104	33630	31610	148700	1.21755	0.815143	1.01678	0.950114	0.726103	0.691905	1.13943	0.732788	0.529332	0.437472
48694	39905	44273	42725	37869	37252	47073	38096	33625	31554	148800	1.21437	0.814688	1.01332	0.942929	0.722101	0.694043	1.14065	0.732424	0.529104	0.434925
48779	39948	44335	42798	37932	37281	47044	38128	33634	31607	148900	1.21824	0.816644	1.01614	0.946248	0.724966	0.695362	1.13934	0.733879	0.529513	0.437335
48900	40055	44512	43014	38037	37393	47217	38197	33758	31733	149000	1.22374	0.82151	1.02419	0.956071	0.729741	0.700455	1.1472	0.737017	0.535152	0.443065
48775	39934	44353	42923	37960	37214	47017	38022	33646	31686	149100	1.21805	0.816007	1.01696	0.951933	0.726239	0.692315	1.13811	0.729059	0.530059	0.440928
48840	39985	44458	42907	37997	37258	47126	38119	33730	31699	149200	1.22101	0.818327	1.02174	0.951205	0.727922	0.694316	1.14307	0.73347	0.533879	0.441519
48903	40060	44507	42955	38061	37368	47237	38112	33755	31747	149300	1.22387	0.821737	1.02397	0.953388	0.730832	0.699318	1.14811	0.733151	0.535016	0.443702
48867	40058	44571	43038	38047	37348	47180	38190	33784	31750	149400	1.22224	0.821646	1.02688	0.957162	0.730196	0.698408	1.14552	0.736698	0.536335	0.443838
48825	39976	44415	42919	37977	37278	47121	38131	33693	31730	149500	1.22033	0.817917	1.01978	0.951751	0.727012	0.695225	1.14284	0.734015	0.532196	0.442929
48901	40057	44627	43060	38062	37393	47248	38263	33797	31761	149600	1.22378	0.821601	1.02942	0.958163	0.730878	0.700455	1.14861	0.740018	0.536926	0.444338
49031	40203	44729	43192	38144	37525	47387	38207	33864	31919	149700	1.2297	0.82824	1.03406	0.964166	0.734607	0.706457	1.15493	0.737472	0.539973	0.451523
49001	40089	44695	43118	38125	37379	47331	38112	33833	31796	149800	1.22833	0.823056	1.03251	0.9608	0.733743	0.699818	1.15239	0.733151	0.538563	0.44593
48867	40020	44543	42951	38017	37383	47294	38051	33745	31768	149900	1.22224	0.819918	1.0256	0.953206	0.728831	0.7	1.1507	0.730377	0.534561	0.444657
48888	40027	44595	43064	38056	37372	47228	38155	33778	31747	150000	1.22319	0.820236	1.02797	0.958345	0.730605	0.6995	1.1477	0.735107	0.536062	0.443702
49053	40230	44731	43188	38155	37528	47419	38209	33868	31864	150100	1.2307	0.829468	1.03415	0.963984	0.735107	0.706594	1.15639	0.737563	0.540155	0.449022
49132	40178	44765	43289	38246	37537	47412	38194	33902	31894	150200	1.23429	0.827103	1.0357	0.968577	0.739245	0.707003	1.15607	0.73688	0.541701	0.450387
49046	40186	44685	43149	38159	37570	47484	38211	33887	31875	150300	1.23038	0.827467	1.03206	0.96221	0.735289	0.708504	1.15935	0.737653	0.541019	0.449523
49057	40197	44738	43226	38163	37503	47380	38216	33900	31862	150400	1.23088	0.827967	1.03447	0.965712	0.735471	0.705457	1.15462	0.737881	0.54161	0.448931
49060	40222	44685	43210	38148	37634	47470	38177	33886	31900	150500	1.23101	0.829104	1.03206	0.964984	0.734789	0.711414	1.15871	0.736107	0.540973	0.450659
49050	40204	44733	43218	38138	37571	47478	38166	33882	31921	150600	1.23056	0.828286	1.03424	0.965348	0.734334	0.708549	1.15907	0.735607	0.540791	0.451614
49026	40133	44718	43196	38135	37501	47336	38202	33851	31834	150700	1.22947	0.825057	1.03356	0.964347	0.734197	0.705366	1.15261	0.737244	0.539382	0.447658
48969	40132	44628	43147	38085	37484	47323	38117	33818	31824	150800	1.22688	0.825011	1.02947	0.962119	0.731924	0.704593	1.15202	0.733379	0.537881	0.447203
49029	40080	44577	43181	38113	37461	47271	38069	33790	31830	150900	1.2296	0.822647	1.02715	0.963665	0.733197	0.703547	1.14966	0.731196	0.536608	0.447476
49040	40158	44724	43109	38125	37545	47433	38237	33878	31870	151000	1.2301	0.826194	1.03383	0.960391	0.733743	0.707367	1.15703	0.738836	0.540609	0.449295
48933	40085	44605	43059	38031	37440	47281	38090	33790	31797	151100	1.22524	0.822874	1.02842	0.958117	0.729468	0.702592	1.15011	0.732151	0.536608	0.445975
48965	40105	44667	43157	38026	37453	47274	38127	33778	31817	151200	1.22669	0.823784	1.03124	0.962574	0.729241	0.703183	1.1498	0.733834	0.536062	0.446885
48951	40089	44644	43176	38023	37417	47272	38125	33792	31811	151300	1.22606	0.823056	1.0302	0.963438	0.729104	0.701546	1.1497	0.733743	0.536698	0.446612
48905	40045	44513	43009	38003	37382	47209	38079	33701	31778	151400	1.22397	0.821055	1.02424	0.955844	0.728195	0.699955	1.14684	0.731651	0.53256	0.445111
48848	40046	44567	43061	37983	37440	47129	38160	33759	31747	151500	1.22137	0.821101	1.02669	0.958208	0.727285	0.702592	1.1432	0.735334	0.535198	0.443702
48952	40104	44542	43131	38030	37430	47206	38104	33749	31831	151600	1.2261	0.823738	1.02556	0.961392	0.729422	0.702137	1.1467	0.732788	0.534743	0.447522
48810	39983	44554	43032	37942	37401	47164	38103	33734	31732	151700	1.21965	0.818236	1.0261	0.956889	0.725421	0.700819	1.14479	0.732742	0.534061	0.44302
48844	39958	44460	42917	37932	37284	47116	38014	33657	31744	151800	1.22119	0.817099	1.02183	0.95166	0.724966	0.695498	1.14261	0.728695	0.530559	0.443565
48841	40038	44523	43002	37987	37355	47139	38113	33712	31689	151900	1.22106	0.820737	1.02469	0.955525	0.727467	0.698727	1.14366	0.733197	0.53306	0.441064
48766	40049	44416	42917	37917	37401	47187	38046	33677	31664	152000	1.21764	0.821237	1.01983	0.95166	0.724284	0.700819	1.14584	0.73015	0.531469	0.439927
48887	39990	44496	43046	37999	37363	47161	38023	33704	31731	152100	1.22315	0.818554	1.02347	0.957526	0.728013	0.69909	1.14466	0.729104	0.532697	0.442974
48861	40086	44519	43017	37991	37442	47287	38162	33750	31763	152200	1.22196	0.82292	1.02451	0.956207	0.727649	0.702683	1.15039	0.735425	0.534789	0.444429
48825	40057	44461	42950	37985	37421	47129	38208	33669	31653	152300	1.22033	0.821601	1.02187	0.953161	0.727376	0.701728	1.1432	0.737517	0.531105	0.439427
48764	40004	44375	42907	37919	37355	47143	38092	33668	31688	152400	1.21755	0.819191	1.01796	0.951205	0.724375	0.698727	1.14384	0.732242	0.53106	0.441019
48895	40051	44406	42947	38009	37363	47129	38205	33688	31703	152500	1.22351	0.821328	1.01937	0.953024	0.728467	0.69909	1.1432	0.737381	0.531969	0.441701
48911	40213	44485	42958	38051	37486	47234	38281	33748	31818	152600	1.22424	0.828695	1.02296	0.953524	0.730377	0.704684	1.14798	0.740837	0.534698	0.44693
48849	40092	44463	42944	37986	37440	47151	38345	33704	31685	152700	1.22142	0.823192	1.02196	0.952888	0.727422	0.702592	1.1442	0.743747	0.532697	0.440882
48770	40035	44362	42817	37947	37375	47050	38256	33633	31724	152800	1.21783	0.8206	1.01737	0.947112	0.725648	0.699636	1.13961	0.7397	0.529468	0.442656
48711	39999	44473	42935	37904	37339	47125	38235	33703	31683	152900	1.21514	0.818963	1.02242	0.952478	0.723693	0.697999	1.14302	0.738745	0.532651	0.440791
48890	40106	44573	43081	38031	37400	47259	38229	33779	31772	153000	1.22328	0.823829	1.02697	0.959118	0.729468	0.700773	1.14911	0.738472	0.536107	0.444839
48726	39976	44344	42816	37919	37349	47152	38187	33662	31666	153100	1.21583	0.817917	1.01655	0.947067	0.724375	0.698454	1.14425	0.736562	0.530787	0.440018
48717	40010	44277	42737	37899	37363	47018	38190	33600	31528	153200	1.21542	0.819463	1.01351	0.943474	0.723465	0.69909	1.13815	0.736698	0.527967	0.433743
48836	40127	44424	42908	37992	37471	47210	38248	33706	31732	153300	1.22083	0.824784	1.02019	0.951251	0.727694	0.704002	1.14688	0.739336	0.532788	0.44302
48747	39985	44355	42840	37935	37357	47113	38114	33651	31727	153400	1.21678	0.818327	1.01705	0.948158	0.725102	0.698818	1.14247	0.733242	0.530286	0.442792
48644	39980	44307	42735	37853	37353	47005	38207	33633	31598	153500	1.2121	0.818099	1.01487	0.943383	0.721373	0.698636	1.13756	0.737472	0.529468	0.436926
48813	40143	44403	42808	37986	37445	47139	38275	33653	31710	153600	1.21978	0.825512	1.01924	0.946703	0.727422	0.702819	1.14366	0.740564	0.530377	0.442019
48839	40103	44453	42914	38019	37498	47137	38390	33738	31740	153700	1.22096	0.823693	1.02151	0.951523	0.728922	0.70523	1.14357	0.745794	0.534243	0.443383
48719	39998	44278	42774	37906	37353	47038	38259	33608	31717	153800	1.21551	0.818918	1.01355	0.945157	0.723784	0.698636	1.13906	0.739836	0.528331	0.442337
48610	39949	44284	42737	37823	37359	46941	38253	33603	31519	153900	1.21055	0.816689	1.01382	0.943474	0.720009	0.698909	1.13465	0.739563	0.528104	0.433333
48733	40088	44321	42754	37917	37443	47135	38299	33617	31682	154000	1.21614	0.82301	1.01551	0.944247	0.724284	0.702729	1.14347	0.741655	0.52874	0.440746
48740	40020	44347	42835	37944	37390	47070	38350	33656	31645	154100	1.21646	0.819918	1.01669	0.947931	0.725512	0.700318	1.14052	0.743975	0.530514	0.439063
48635	39988	44175	42641	37846	37316	46973	38271	33553	31600	154200	1.21169	0.818463	1.00887	0.939109	0.721055	0.696953	1.13611	0.740382	0.52583	0.437017
48664	40016	44319	42781	37846	37338	46963	38291	33608	31623	154300	1.21301	0.819736	1.01542	0.945475	0.721055	0.697954	1.13565	0.741291	0.528331	0.438063
48703	40061	44290	42801	37872	37455	47086	38230	33623	31635	154400	1.21478	0.821783	1.0141	0.946385	0.722237	0.703274	1.14125	0.738518	0.529013	0.438608
48788	40031	44278	42757	37954	37400	47071	38305	33607	31647	154500	1.21864	0.820418	1.01355	0.944384	0.725966	0.700773	1.14056	0.741928	0.528286	0.439154
48692	40042	44252	42701	37900	37374	47108	38358	33623	31615	154600	1.21428	0.820919	1.01237	0.941837	0.723511	0.699591	1.14225	0.744338	0.529013	0.437699
48793	40120	44361	42854	37982	37429	47086	38386	33654	31696	154700	1.21887	0.824466	1.01733	0.948795	0.72724	0.702092	1.14125	0.745612	0.530423	0.441382
48786	40134	44365	42783	37974	37486	47109	38413	33682	31720	154800	1.21855	0.825102	1.01751	0.945566	0.726876	0.704684	1.14229	0.746839	0.531696	0.442474
48840	40117	44284	42802	38013	37407	47082	38403	33645	31705	154900	1.22101	0.824329	1.01382	0.94643	0.728649	0.701091	1.14106	0.746385	0.530014	0.441792
48709	40080	44456	42879	37936	37395	47108	38463	33704	31675	155000	1.21505	0.822647	1.02165	0.949932	0.725148	0.700546	1.14225	0.749113	0.532697	0.440427
48740	40112	44316	42840	37928	37396	47052	38360	33611	31731	155100	1.21646	0.824102	1.01528	0.948158	0.724784	0.700591	1.1397	0.744429	0.528467	0.442974
48799	40126	44374	42839	37983	37469	47096	38595	33682	31693	155200	1.21915	0.824739	1.01792	0.948113	0.727285	0.703911	1.1417	0.755116	0.531696	0.441246
48706	40084	44289	42731	37925	37439	47057	38417	33629	31724	155300	1.21492	0.822829	1.01405	0.943201	0.724648	0.702547	1.13993	0.747021	0.529286	0.442656
48748	40140	44386	42832	37968	37503	47079	38497	33682	31698	155400	1.21683	0.825375	1.01846	0.947794	0.726603	0.705457	1.14093	0.750659	0.531696	0.441473
48684	40158	44223	42716	37898	37473	47079	38392	33614	31671	155500	1.21392	0.826194	1.01105	0.942519	0.72342	0.704093	1.14093	0.745884	0.528604	0.440246
48772	40076	44267	42817	37951	37419	47030	38387	33631	31714	155600	1.21792	0.822465	1.01305	0.947112	0.72583	0.701637	1.1387	0.745657	0.529377	0.442201
48855	40254	44477	42876	38009	37550	47207	38596	33784	31800	155700	1.22169	0.830559	1.0226	0.949795	0.728467	0.707594	1.14675	0.755161	0.536335	0.446112
48862	40214	44401	42869	38026	37570	47099	38508	33724	31810	155800	1.22201	0.82874	1.01915	0.949477	0.729241	0.708504	1.14184	0.75116	0.533606	0.446567
48904	40250	44451	42917	38072	37621	47166	38657	33780	31824	155900	1.22392	0.830377	1.02142	0.95166	0.731332	0.710823	1.14488	0.757935	0.536153	0.447203
48924	40321	44402	42858	38108	37633	47243	38546	33773	31897	156000	1.22483	0.833606	1.01919	0.948977	0.73297	0.711369	1.14839	0.752888	0.535834	0.450523
49079	40488	44660	43076	38247	37802	47395	38813	33948	31959	156100	1.23188	0.841201	1.03092	0.95889	0.739291	0.719054	1.1553	0.76503	0.543793	0.453342
49068	40521	44558	43016	38202	37853	47381	38679	33881	31935	156200	1.23138	0.842701	1.02628	0.956162	0.737244	0.721373	1.15466	0.758936	0.540746	0.452251
49006	40436	44535	42961	38232	37761	47313	38652	33841	31875	156300	1.22856	0.838836	1.02524	0.953661	0.738608	0.71719	1.15157	0.757708	0.538927	0.449523
49221	40628	44701	43082	38346	37950	47587	38831	33990	32026	156400	1.23834	0.847567	1.03279	0.959163	0.743793	0.725784	1.16403	0.765848	0.545703	0.456389
49192	40621	44768	43117	38390	37905	47537	38791	34014	32019	156500	1.23702	0.847249	1.03583	0.960755	0.745794	0.723738	1.16176	0.764029	0.546794	0.456071
49255	40606	44681	43079	38371	37953	47501	38803	33976	32054	156600	1.23988	0.846567	1.03188	0.959027	0.74493	0.725921	1.16012	0.764575	0.545066	0.457663
49263	40687	44845	43162	38395	38054	47578	38965	34075	32063	156700	1.24025	0.85025	1.03934	0.962801	0.746021	0.730514	1.16362	0.771942	0.549568	0.458072
49303	40790	44797	43120	38443	38116	47582	38952	34048	32089	156800	1.24206	0.854934	1.03715	0.960891	0.748204	0.733333	1.1638	0.771351	0.54834	0.459254
49411	40799	44907	43261	38538	38162	47683	39105	34130	32119	156900	1.24698	0.855343	1.04216	0.967303	0.752524	0.735425	1.16839	0.778308	0.552069	0.460618
49286	40795	44762	43097	38464	38132	47616	39038	34069	32094	157000	1.24129	0.855161	1.03556	0.959845	0.749159	0.734061	1.16535	0.775261	0.549295	0.459482
49309	40774	44844	43138	38464	38166	47591	39039	34074	32030	157100	1.24234	0.854206	1.03929	0.96171	0.749159	0.735607	1.16421	0.775307	0.549523	0.456571
49438	40939	44877	43144	38573	38319	47757	39125	34136	32106	157200	1.2482	0.86171	1.04079	0.961983	0.754116	0.742565	1.17176	0.779218	0.552342	0.460027
49437	40880	44849	43180	38604	38264	47644	39210	34127	32075	157300	1.24816	0.859027	1.03952	0.96362	0.755525	0.740064	1.16662	0.783083	0.551933	0.458618
49407	40914	44845	43077	38547	38249	47722	39164	34163	32106	157400	1.24679	0.860573	1.03934	0.958936	0.752933	0.739382	1.17017	0.780991	0.55357	0.460027
49531	40979	44881	43154	38622	38293	47722	39269	34168	32163	157500	1.25243	0.863529	1.04097	0.962437	0.756344	0.741382	1.17017	0.785766	0.553797	0.462619
49634	41089	44956	43193	38694	38411	47798	39410	34249	32207	157600	1.25712	0.868531	1.04438	0.964211	0.759618	0.746749	1.17362	0.792178	0.557481	0.46462
49696	41136	44984	43218	38792	38440	47874	39433	34286	32281	157700	1.25994	0.870668	1.04566	0.965348	0.764075	0.748067	1.17708	0.793224	0.559163	0.467985
49620	41101	45049	43233	38703	38427	47863	39476	34323	32241	157800	1.25648	0.869077	1.04861	0.96603	0.760027	0.747476	1.17658	0.79518	0.560846	0.466166
49590	41148	44894	43114	38720	38504	47848	39423	34239	32230	157900	1.25512	0.871214	1.04156	0.960618	0.7608	0.750978	1.1759	0.792769	0.557026	0.465666
49767	41267	45108	43291	38851	38573	47923	39649	34370	32264	158000	1.26317	0.876626	1.0513	0.968668	0.766758	0.754116	1.17931	0.803047	0.562983	0.467212
49690	41268	45024	43192	38795	38565	47904	39598	34321	32312	158100	1.25966	0.876671	1.04748	0.964166	0.764211	0.753752	1.17844	0.800728	0.560755	0.469395
49664	41172	45039	43235	38794	38487	47870	39576	34319	32231	158200	1.25848	0.872306	1.04816	0.966121	0.764166	0.750205	1.1769	0.799727	0.560664	0.465712
49795	41344	44985	43169	38870	38682	47976	39684	34340	32220	158300	1.26444	0.880127	1.0457	0.96312	0.767622	0.759072	1.18172	0.804638	0.561619	0.465211
49828	41372	45017	43183	38903	38681	47915	39746	34327	32240	158400	1.26594	0.881401	1.04716	0.963756	0.769122	0.759027	1.17894	0.807458	0.561028	0.466121
49633	41241	44957	43100	38742	38576	47912	39592	34301	32258	158500	1.25707	0.875443	1.04443	0.959982	0.761801	0.754252	1.17881	0.800455	0.559845	0.46694
49729	41298	44965	43109	38806	38549	47911	39636	34284	32200	158600	1.26144	0.878035	1.04479	0.960391	0.764711	0.753024	1.17876	0.802456	0.559072	0.464302
49634	41275	44886	43019	38759	38580	47802	39705	34232	32128	158700	1.25712	0.87699	1.0412	0.956298	0.762574	0.754434	1.17381	0.805593	0.556708	0.461028
49691	41254	44866	43004	38736	38532	47819	39606	34217	32168	158800	1.25971	0.876035	1.04029	0.955616	0.761528	0.752251	1.17458	0.801091	0.556025	0.462847
49637	41291	44955	43063	38737	38596	47824	39743	34277	32159	158900	1.25725	0.877717	1.04434	0.958299	0.761573	0.755161	1.17481	0.807322	0.558754	0.462437
49668	41322	44852	43003	38757	38576	47794	39772	34208	32136	159000	1.25866	0.879127	1.03965	0.955571	0.762483	0.754252	1.17344	0.80864	0.555616	0.461392
49578	41246	44848	43005	38694	38473	47720	39704	34211	32112	159100	1.25457	0.875671	1.03947	0.955662	0.759618	0.749568	1.17008	0.805548	0.555753	0.4603
49726	41363	44904	43024	38793	38623	47865	39791	34252	32190	159200	1.2613	0.880991	1.04202	0.956526	0.76412	0.756389	1.17667	0.809504	0.557617	0.463847
49624	41349	45018	43105	38801	38634	47845	39930	34295	32119	159300	1.25666	0.880355	1.0472	0.960209	0.764484	0.756889	1.17576	0.815825	0.559573	0.460618
49743	41502	44889	43012	38854	38779	47905	39929	34270	32156	159400	1.26207	0.887312	1.04134	0.95598	0.766894	0.763483	1.17849	0.81578	0.558436	0.462301
49823	41478	44982	43034	38912	38749	47952	39970	34304	32186	159500	1.26571	0.886221	1.04557	0.95698	0.769532	0.762119	1.18063	0.817644	0.559982	0.463665
49649	41400	44844	42958	38803	38707	47902	39869	34241	32130	159600	1.2578	0.882674	1.03929	0.953524	0.764575	0.760209	1.17835	0.813051	0.557117	0.461119
49743	41481	45013	43084	38898	38773	47904	40024	34326	32170	159700	1.26207	0.886357	1.04698	0.959254	0.768895	0.763211	1.17844	0.8201	0.560982	0.462938
49742	41549	44898	42955	38867	38870	47985	39987	34294	32140	159800	1.26203	0.88945	1.04175	0.953388	0.767485	0.767622	1.18213	0.818417	0.559527	0.461573
49686	41394	44779	42941	38857	38748	47809	39913	34217	32085	159900	1.25948	0.882401	1.03633	0.952751	0.76703	0.762074	1.17412	0.815052	0.556025	0.459072
49617	41467	44817	42903	38799	38765	47816	39949	34211	32086	160000	1.25634	0.885721	1.03806	0.951023	0.764393	0.762847	1.17444	0.816689	0.555753	0.459118
49680	41426	44882	42926	38845	38726	47801	39972	34253	32144	160100	1.25921	0.883856	1.04102	0.952069	0.766485	0.761073	1.17376	0.817735	0.557663	0.461755
49611	41440	44787	42800	38783	38823	47859	39989	34217	32092	160200	1.25607	0.884493	1.0367	0.946339	0.763665	0.765484	1.1764	0.818508	0.556025	0.459391
49663	41447	44778	42862	38826	38766	47729	40071	34195	31997	160300	1.25844	0.884811	1.03629	0.949159	0.765621	0.762892	1.17049	0.822237	0.555025	0.45507
49637	41469	44759	42799	38777	38842	47791	40054	34184	32021	160400	1.25725	0.885812	1.03543	0.946294	0.763392	0.766348	1.17331	0.821464	0.554525	0.456162
49523	41333	44654	42753	38709	38677	47627	39938	34108	31935	160500	1.25207	0.879627	1.03065	0.944202	0.7603	0.758845	1.16585	0.816189	0.551069	0.452251
49470	41347	44596	42653	38652	38651	47683	39915	34080	31943	160600	1.24966	0.880264	1.02801	0.939654	0.757708	0.757663	1.16839	0.815143	0.549795	0.452615
49476	41307	44644	42647	38680	38616	47546	39962	34089	31871	160700	1.24993	0.878445	1.0302	0.939382	0.758981	0.756071	1.16216	0.817281	0.550205	0.449341
49532	41305	44615	42628	38715	38631	47603	39924	34053	31906	160800	1.25248	0.878354	1.02888	0.938518	0.760573	0.756753	1.16476	0.815553	0.548568	0.450932
49356	41213	44439	42463	38586	38569	47415	39821	33949	31791	160900	1.24447	0.87417	1.02087	0.931014	0.754707	0.753934	1.15621	0.810869	0.543838	0.445703
49378	41256	44501	42542	38573	38594	47519	39909	34027	31844	161000	1.24548	0.876126	1.02369	0.934607	0.754116	0.75507	1.16094	0.81487	0.547385	0.448113
49505	41366	44549	42583	38668	38624	47567	39957	34036	31897	161100	1.25125	0.881128	1.02588	0.936471	0.758436	0.756435	1.16312	0.817053	0.547794	0.450523
49311	41249	44481	42507	38512	38522	47460	39978	33985	31743	161200	1.24243	0.875807	1.02278	0.933015	0.751342	0.751796	1.15825	0.818008	0.545475	0.44352
49259	41192	44382	42442	38522	38469	47328	39760	33913	31771	161300	1.24006	0.873215	1.01828	0.930059	0.751796	0.749386	1.15225	0.808095	0.542201	0.444793
49325	41214	44503	42537	38548	38545	47396	39871	33967	31743	161400	1.24307	0.874216	1.02378	0.934379	0.752979	0.752842	1.15534	0.813142	0.544657	0.44352
49361	41290	44445	42434	38568	38611	47461	39874	33969	31793	161500	1.2447	0.877672	1.02115	0.929695	0.753888	0.755844	1.1583	0.813279	0.544748	0.445794
49286	41178	44461	42457	38494	38538	47385	39801	33936	31700	161600	1.24129	0.872578	1.02187	0.930741	0.750523	0.752524	1.15484	0.809959	0.543247	0.441564
49247	41184	44355	42365	38497	38505	47437	39673	33926	31737	161700	1.23952	0.872851	1.01705	0.926558	0.750659	0.751023	1.15721	0.804138	0.542792	0.443247
49308	41196	44318	42358	38506	38489	47353	39747	33900	31752	161800	1.24229	0.873397	1.01537	0.926239	0.751069	0.750296	1.15339	0.807503	0.54161	0.443929
49224	41119	44359	42346	38473	38428	47356	39791	33935	31690	161900	1.23847	0.869895	1.01724	0.925693	0.749568	0.747522	1.15352	0.809504	0.543201	0.44111
49285	41203	44386	42405	38516	38553	47322	39725	33906	31752	162000	1.24125	0.873715	1.01846	0.928377	0.751523	0.753206	1.15198	0.806503	0.541883	0.443929
49050	40963	44171	42200	38319	38308	47114	39602	33759	31558	162100	1.23056	0.862801	1.00869	0.919054	0.742565	0.742065	1.14252	0.80091	0.535198	0.435107
49143	41069	44237	42202	38391	38395	47197	39553	33810	31696	162200	1.23479	0.867622	1.01169	0.919145	0.745839	0.746021	1.14629	0.798681	0.537517	0.441382
49015	41027	44255	42169	38332	38331	47186	39668	33793	31531	162300	1.22897	0.865712	1.01251	0.917644	0.743156	0.743111	1.14579	0.803911	0.536744	0.433879
49055	41031	44137	42098	38339	38383	47084	39667	33757	31578	162400	1.23079	0.865894	1.00714	0.914416	0.743474	0.745475	1.14116	0.803865	0.535107	0.436016
48884	40831	43999	42032	38210	38236	47009	39522	33644	31469	162500	1.22301	0.856799	1.00086	0.911414	0.737608	0.73879	1.13774	0.797271	0.529968	0.43106
48867	40846	44022	42008	38148	38193	47050	39430	33663	31470	162600	1.22224	0.857481	1.00191	0.910323	0.734789	0.736835	1.13961	0.793088	0.530832	0.431105
48793	40739	43951	41935	38114	38123	46877	39343	33589	31377	162700	1.21887	0.852615	0.998681	0.907003	0.733242	0.733652	1.13174	0.789131	0.527467	0.426876
48806	40790	43909	41900	38105	38165	46947	39465	33588	31372	162800	1.21946	0.854934	0.996771	0.905412	0.732833	0.735562	1.13492	0.794679	0.527422	0.426648
48602	40581	43791	41791	37979	37919	46751	39275	33517	31231	162900	1.21019	0.84543	0.991405	0.900455	0.727103	0.724375	1.12601	0.786039	0.524193	0.420236
48528	40564	43662	41756	37888	37927	46655	39168	33388	31236	163000	1.20682	0.844657	0.985539	0.898863	0.722965	0.724739	1.12165	0.781173	0.518327	0.420464
48609	40542	43753	41805	37972	37920	46688	39219	33443	31245	163100	1.2105	0.843656	0.989677	0.901091	0.726785	0.72442	1.12315	0.783492	0.520828	0.420873
48488	40457	43626	41661	37848	37901	46637	39212	33376	31193	163200	1.205	0.839791	0.983902	0.894543	0.721146	0.723556	1.12083	0.783174	0.517781	0.418508
48411	40368	43590	41616	37806	37766	46518	39129	33337	31105	163300	1.2015	0.835744	0.982265	0.892497	0.719236	0.717417	1.11542	0.7794	0.516007	0.414507
48276	40295	43419	41513	37708	37752	46410	38979	33237	31040	163400	1.19536	0.832424	0.974488	0.887813	0.714779	0.71678	1.1105	0.772578	0.51146	0.411551
48346	40228	43439	41571	37721	37620	46340	38968	33219	31054	163500	1.19854	0.829377	0.975398	0.89045	0.715371	0.710778	1.10732	0.772078	0.510641	0.412187
48173	40165	43363	41434	37586	37580	46328	38885	33197	30987	163600	1.19068	0.826512	0.971942	0.88422	0.709231	0.708959	1.10678	0.768304	0.509641	0.409141
48109	40078	43286	41398	37539	37498	46196	38845	33107	30932	163700	1.18777	0.822556	0.96844	0.882583	0.707094	0.70523	1.10077	0.766485	0.505548	0.406639
48011	40009	43181	41332	37458	37445	46135	38725	33087	30896	163800	1.18331	0.819418	0.963665	0.879582	0.703411	0.702819	1.098	0.761028	0.504638	0.405002
47990	39929	43096	41232	37427	37401	46041	38730	33010	30846	163900	1.18236	0.81578	0.9598	0.875034	0.702001	0.700819	1.09372	0.761255	0.501137	0.402729
47827	39823	43063	41193	37294	37254	45942	38619	32974	30774	164000	1.17494	0.81096	0.958299	0.873261	0.695953	0.694134	1.08922	0.756207	0.4995	0.399454
47808	39826	43027	41170	37301	37273	45958	38595	32946	30811	164100	1.17408	0.811096	0.956662	0.872215	0.696271	0.694998	1.08995	0.755116	0.498226	0.401137
47749	39753	42966	41150	37238	37196	45857	38573	32901	30724	164200	1.1714	0.807776	0.953888	0.871305	0.693406	0.691496	1.08536	0.754116	0.49618	0.397181
47620	39653	42871	41014	37146	37167	45920	38481	32862	30721	164300	1.16553	0.803229	0.949568	0.865121	0.689222	0.690177	1.08822	0.749932	0.494407	0.397044
47521	39527	42754	40960	37058	37038	45661	38388	32750	30570	164400	1.16103	0.797499	0.944247	0.862665	0.685221	0.684311	1.07644	0.745703	0.489313	0.390177
47568	39618	42769	40960	37063	37129	45778	38409	32794	30612	164500	1.16317	0.801637	0.94493	0.862665	0.685448	0.688449	1.08176	0.746658	0.491314	0.392087
47516	39454	42762	40944	37060	36964	45639	38317	32743	30590	164600	1.1608	0.794179	0.944611	0.861937	0.685312	0.680946	1.07544	0.742474	0.488995	0.391087
47330	39338	42607	40794	36875	36844	45491	38146	32621	30511	164700	1.15234	0.788904	0.937563	0.855116	0.676899	0.675489	1.06871	0.734698	0.483447	0.387494
47317	39347	42589	40805	36884	36823	45492	38233	32645	30468	164800	1.15175	0.789313	0.936744	0.855616	0.677308	0.674534	1.06876	0.738654	0.484538	0.385539
47430	39386	42670	40847	36956	36863	45598	38173	32668	30582	164900	1.15689	0.791087	0.940427	0.857526	0.680582	0.676353	1.07358	0.735925	0.485584	0.390723
47152	39198	42489	40676	36745	36710	45358	38081	32577	30396	165000	1.14425	0.782538	0.932196	0.84975	0.670987	0.669395	1.06266	0.731742	0.481446	0.382265
47053	39072	42296	40563	36640	36578	45175	37806	32442	30332	165100	1.13975	0.776808	0.92342	0.844611	0.666212	0.663392	1.05434	0.719236	0.475307	0.379354
47184	39102	42542	40802	36729	36616	45337	38015	32542	30413	165200	1.1457	0.778172	0.934607	0.85548	0.670259	0.665121	1.06171	0.72874	0.479854	0.383038
47076	39039	42389	40612	36636	36506	45286	37773	32469	30384	165300	1.14079	0.775307	0.927649	0.846839	0.66603	0.660118	1.05939	0.717735	0.476535	0.381719
46820	38878	42245	40508	36476	36374	45036	37691	32363	30211	165400	1.12915	0.767985	0.921101	0.84211	0.658754	0.654116	1.04802	0.714006	0.471714	0.373852
47001	39012	42306	40612	36564	36600	45205	37718	32431	30336	165500	1.13738	0.774079	0.923874	0.846839	0.662756	0.664393	1.05571	0.715234	0.474807	0.379536
47074	38908	42413	40720	36600	36458	45247	37664	32453	30339	165600	1.1407	0.76935	0.92874	0.851751	0.664393	0.657935	1.05762	0.712779	0.475807	0.379673
46755	38751	42183	40476	36362	36302	45082	37490	32317	30216	165700	1.12619	0.76221	0.918281	0.840655	0.65357	0.650841	1.05011	0.704866	0.469623	0.374079
46848	38731	42220	40524	36398	36307	45015	37471	32307	30198	165800	1.13042	0.761301	0.919964	0.842838	0.655207	0.651069	1.04707	0.704002	0.469168	0.373261
46879	38779	42236	40599	36389	36357	45105	37447	32315	30254	165900	1.13183	0.763483	0.920691	0.846248	0.654798	0.653342	1.05116	0.70291	0.469532	0.375807
47091	38850	42424	40698	36554	36421	45187	37487	32415	30341	166000	1.14147	0.766712	0.929241	0.85075	0.662301	0.656253	1.05489	0.704729	0.474079	0.379764
46707	38620	42064	40377	36253	36225	44966	37365	32237	30128	166100	1.12401	0.756253	0.912869	0.836153	0.648613	0.64734	1.04484	0.699181	0.465985	0.370077
46694	38578	42059	40441	36269	36109	44854	37277	32217	30139	166200	1.12342	0.754343	0.912642	0.839063	0.649341	0.642065	1.03975	0.69518	0.465075	0.370578
46958	38755	42383	40741	36437	36306	45159	37324	32365	30250	166300	1.13543	0.762392	0.927376	0.852706	0.65698	0.651023	1.05362	0.697317	0.471805	0.375625
46907	38649	42272	40632	36357	36177	45032	37292	32300	30234	166400	1.13311	0.757572	0.922328	0.847749	0.653342	0.645157	1.04784	0.695862	0.468849	0.374898
46672	38575	42094	40452	36202	36082	44923	37252	32231	30118	166500	1.12242	0.754206	0.914234	0.839563	0.646294	0.640837	1.04288	0.694043	0.465712	0.369623
46801	38621	42210	40566	36275	36106	44936	37190	32249	30185	166600	1.12829	0.756298	0.919509	0.844748	0.649613	0.641928	1.04347	0.691223	0.46653	0.372669
46819	38642	42287	40625	36295	36135	44967	37278	32311	30203	166700	1.1291	0.757253	0.92301	0.847431	0.650523	0.643247	1.04488	0.695225	0.46935	0.373488
46851	38617	42250	40560	36319	36118	44954	37250	32276	30242	166800	1.13056	0.756116	0.921328	0.844475	0.651614	0.642474	1.04429	0.693952	0.467758	0.375261
46844	38637	42353	40681	36291	36132	45017	37272	32362	30265	166900	1.13024	0.757026	0.926012	0.849977	0.650341	0.643111	1.04716	0.694952	0.471669	0.376307
46920	38709	42378	40724	36389	36249	45051	37329	32344	30318	167000	1.1337	0.7603	0.927149	0.851933	0.654798	0.648431	1.0487	0.697544	0.47085	0.378718
46947	38689	42424	40805	36430	36205	45082	37290	32381	30290	167100	1.13492	0.759391	0.929241	0.855616	0.656662	0.64643	1.05011	0.695771	0.472533	0.377444
47018	38798	42494	40771	36433	36285	45219	37365	32455	30406	167200	1.13815	0.764347	0.932424	0.85407	0.656799	0.650068	1.05634	0.699181	0.475898	0.382719
47078	38806	42588	40877	36505	36320	45211	37397	32490	30397	167300	1.14088	0.764711	0.936698	0.85889	0.660073	0.65166	1.05598	0.700637	0.47749	0.38231
47020	38804	42439	40798	36466	36327	45265	37378	32435	30391	167400	1.13824	0.76462	0.929923	0.855298	0.658299	0.651978	1.05844	0.699773	0.474989	0.382037
47090	38795	42517	40838	36509	36279	45158	37457	32432	30375	167500	1.14143	0.764211	0.93347	0.857117	0.660255	0.649795	1.05357	0.703365	0.474852	0.38131
47114	38862	42625	40891	36483	36378	45317	37424	32499	30422	167600	1.14252	0.767258	0.938381	0.859527	0.659072	0.654297	1.0608	0.701864	0.477899	0.383447
47136	38860	42602	40856	36530	36324	45197	37468	32471	30381	167700	1.14352	0.767167	0.937335	0.857935	0.66121	0.651842	1.05534	0.703865	0.476626	0.381583
47132	38923	42580	40860	36536	36439	45266	37457	32496	30409	167800	1.14334	0.770032	0.936335	0.858117	0.661482	0.657071	1.05848	0.703365	0.477763	0.382856
47221	38882	42593	40897	36601	36335	45276	37457	32518	30469	167900	1.14739	0.768167	0.936926	0.8598	0.664438	0.652342	1.05894	0.703365	0.478763	0.385584
47092	38864	42585	40820	36521	36340	45255	37466	32505	30438	168000	1.14152	0.767349	0.936562	0.856298	0.6608	0.652569	1.05798	0.703774	0.478172	0.384175
47222	38958	42658	40866	36571	36443	45298	37447	32518	30461	168100	1.14743	0.771623	0.939882	0.85839	0.663074	0.657253	1.05994	0.70291	0.478763	0.385221
47224	38930	42668	40924	36564	36416	45317	37477	32542	30447	168200	1.14752	0.77035	0.940337	0.861028	0.662756	0.656025	1.0608	0.704275	0.479854	0.384584
47246	38936	42612	40824	36573	36373	45271	37493	32508	30472	168300	1.14852	0.770623	0.93779	0.85648	0.663165	0.65407	1.05871	0.705002	0.478308	0.385721
47218	38921	42748	40889	36584	36400	45352	37525	32578	30457	168400	1.14725	0.769941	0.943975	0.859436	0.663665	0.655298	1.06239	0.706457	0.481492	0.385039
47280	39033	42687	40867	36613	36485	45348	37507	32546	30517	168500	1.15007	0.775034	0.941201	0.858436	0.664984	0.659163	1.06221	0.705639	0.480036	0.387767
47287	38996	42717	40874	36631	36427	45347	37523	32560	30461	168600	1.15039	0.773352	0.942565	0.858754	0.665803	0.656526	1.06216	0.706367	0.480673	0.385221
47366	39087	42745	40916	36682	36509	45487	37499	32615	30543	168700	1.15398	0.77749	0.943838	0.860664	0.668122	0.660255	1.06853	0.705275	0.483174	0.38895
47343	39027	42796	40885	36683	36495	45417	37530	32599	30451	168800	1.15293	0.774761	0.946157	0.859254	0.668167	0.659618	1.06535	0.706685	0.482447	0.384766
47299	39020	42656	40822	36612	36501	45398	37475	32551	30460	168900	1.15093	0.774443	0.939791	0.856389	0.664939	0.659891	1.06448	0.704184	0.480264	0.385175
47221	38813	42599	40823	36541	36327	45240	37231	32446	30381	169000	1.14739	0.76503	0.937199	0.856435	0.66171	0.651978	1.0573	0.693088	0.475489	0.381583
47104	38795	42641	40751	36440	36244	45294	37154	32470	30395	169100	1.14206	0.764211	0.939109	0.853161	0.657117	0.648204	1.05975	0.689586	0.47658	0.382219
47175	38795	42562	40731	36453	36246	45203	37198	32406	30326	169200	1.14529	0.764211	0.935516	0.852251	0.657708	0.648295	1.05562	0.691587	0.47367	0.379081
47089	38764	42496	40701	36359	36243	45188	37173	32369	30288	169300	1.14138	0.762801	0.932515	0.850887	0.653433	0.648158	1.05493	0.69045	0.471987	0.377353
46942	38619	42501	40600	36266	36076	45068	37139	32338	30224	169400	1.1347	0.756207	0.932742	0.846294	0.649204	0.640564	1.04948	0.688904	0.470578	0.374443
46981	38638	42403	40610	36259	36075	44983	37034	32262	30226	169500	1.13647	0.757071	0.928286	0.846749	0.648886	0.640518	1.04561	0.684129	0.467121	0.374534
46954	38537	42426	40586	36235	35980	44986	37012	32237	30160	169600	1.13524	0.752478	0.929332	0.845657	0.647794	0.636198	1.04575	0.683129	0.465985	0.371533
46803	38497	42292	40436	36147	35954	45002	36913	32181	30108	169700	1.12838	0.750659	0.923238	0.838836	0.643793	0.635016	1.04648	0.678627	0.463438	0.369168
46832	38359	42253	40471	36123	35852	44924	36771	32155	30071	169800	1.1297	0.744384	0.921464	0.840427	0.642701	0.630377	1.04293	0.672169	0.462256	0.367485
46761	38444	42291	40514	36079	35865	44983	36730	32152	30104	169900	1.12647	0.748249	0.923192	0.842383	0.6407	0.630969	1.04561	0.670305	0.462119	0.368986
46633	38279	42207	40422	35961	35746	44820	36732	32102	30012	170000	1.12065	0.740746	0.919372	0.838199	0.635334	0.625557	1.0382	0.670396	0.459845	0.364802
46715	38361	42199	40442	36017	35792	44763	36655	32100	30075	170100	1.12437	0.744475	0.919009	0.839109	0.637881	0.627649	1.03561	0.666894	0.459754	0.367667
46776	38388	42297	40479	36079	35873	44949	36803	32169	30124	170200	1.12715	0.745703	0.923465	0.840791	0.6407	0.631332	1.04407	0.673624	0.462892	0.369895
46614	38318	42183	40433	35997	35739	44769	36725	32112	30046	170300	1.11978	0.742519	0.918281	0.838699	0.636971	0.625239	1.03588	0.670077	0.4603	0.366348
46656	38308	42189	40460	35952	35733	44788	36554	32084	30068	170400	1.12169	0.742065	0.918554	0.839927	0.634925	0.624966	1.03674	0.662301	0.459027	0.367349
46784	38305	42321	40592	36096	35733	44879	36647	32131	30125	170500	1.12751	0.741928	0.924557	0.84593	0.641473	0.624966	1.04088	0.66653	0.461164	0.369941
46666	38256	42199	40415	35948	35724	44833	36689	32110	30049	170600	1.12215	0.7397	0.919009	0.837881	0.634743	0.624557	1.03879	0.66844	0.460209	0.366485
46603	38199	42160	40363	35932	35626	44710	36621	32039	30001	170700	1.11928	0.737108	0.917235	0.835516	0.634015	0.6201	1.0332	0.665348	0.45698	0.364302
46700	38262	42268	40527	35995	35693	44787	36610	32118	30095	170800	1.12369	0.739973	0.922146	0.842974	0.63688	0.623147	1.0367	0.664848	0.460573	0.368577
46714	38153	42203	40436	35926	35590	44761	36519	32058	30090	170900	1.12433	0.735016	0.919191	0.838836	0.633743	0.618463	1.03552	0.660709	0.457844	0.368349
46527	38094	42196	40365	35843	35547	44733	36470	32035	29965	171000	1.11583	0.732333	0.918872	0.835607	0.629968	0.616508	1.03424	0.658481	0.456799	0.362665
46700	38212	42276	40447	35941	35643	44777	36541	32062	30042	171100	1.12369	0.737699	0.92251	0.839336	0.634425	0.620873	1.03624	0.66171	0.458026	0.366166
46702	38196	42272	40519	35934	35613	44778	36559	32080	30017	171200	1.12378	0.736971	0.922328	0.84261	0.634106	0.619509	1.03629	0.662528	0.458845	0.36503
46648	38141	42216	40437	35920	35589	44759	36397	32048	30078	171300	1.12133	0.73447	0.919782	0.838881	0.63347	0.618417	1.03543	0.655161	0.45739	0.367804
46596	38126	42317	40501	35899	35567	44760	36492	32098	30089	171400	1.11896	0.733788	0.924375	0.841792	0.632515	0.617417	1.03547	0.659482	0.459663	0.368304
46726	38245	42324	40544	35943	35581	44779	36500	32082	30093	171500	1.12487	0.7392	0.924693	0.843747	0.634516	0.618054	1.03633	0.659845	0.458936	0.368486
46672	38108	42344	40554	35921	35556	44795	36487	32067	30050	171600	1.12242	0.73297	0.925603	0.844202	0.633515	0.616917	1.03706	0.659254	0.458254	0.36653
46663	38104	42244	40452	35863	35550	44766	36415	32021	30057	171700	1.12201	0.732788	0.921055	0.839563	0.630878	0.616644	1.03574	0.65598	0.456162	0.366849
46709	38157	42336	40499	35904	35608	44868	36325	32078	30089	171800	1.1241	0.735198	0.925239	0.841701	0.632742	0.619281	1.04038	0.651887	0.458754	0.368304
46706	38042	42282	40539	35899	35512	44736	36314	32015	30038	171900	1.12397	0.729968	0.922783	0.84352	0.632515	0.614916	1.03438	0.651387	0.455889	0.365985
46580	38050	42257	40417	35792	35477	44794	36233	32017	30003	172000	1.11824	0.730332	0.921646	0.837972	0.627649	0.613324	1.03702	0.647704	0.45598	0.364393
46630	38044	42286	40492	35827	35435	44741	36280	31988	30015	172100	1.12051	0.730059	0.922965	0.841382	0.629241	0.611414	1.03461	0.649841	0.454661	0.364939
46628	38082	42323	40520	35835	35503	44801	36295	32008	30023	172200	1.12042	0.731787	0.924648	0.842656	0.629604	0.614507	1.03734	0.650523	0.455571	0.365302
46706	38015	42249	40517	35825	35458	44737	36252	31980	30022	172300	1.12397	0.72874	0.921282	0.842519	0.62915	0.61246	1.03442	0.648568	0.454297	0.365257
46528	37921	42254	40443	35705	35334	44637	36169	31953	29942	172400	1.11587	0.724466	0.92151	0.839154	0.623693	0.606821	1.02988	0.644793	0.45307	0.361619
46611	37981	42280	40442	35747	35388	44679	36198	31936	30001	172500	1.11965	0.727194	0.922692	0.839109	0.625603	0.609277	1.03179	0.646112	0.452296	0.364302
46564	37926	42262	40474	35704	35344	44612	36117	31910	29924	172600	1.11751	0.724693	0.921874	0.840564	0.623647	0.607276	1.02874	0.642428	0.451114	0.3608
46490	37846	42165	40370	35655	35244	44551	36035	31844	29944	172700	1.11414	0.721055	0.917462	0.835834	0.621419	0.602729	1.02597	0.638699	0.448113	0.36171
46402	37792	42199	40371	35575	35212	44561	36035	31858	29844	172800	1.11014	0.718599	0.919009	0.83588	0.617781	0.601273	1.02642	0.638699	0.448749	0.357162
46388	37758	42063	40334	35538	35178	44457	35913	31757	29843	172900	1.1095	0.717053	0.912824	0.834197	0.616098	0.599727	1.02169	0.633151	0.444156	0.357117
46352	37681	42118	40365	35528	35077	44461	35937	31753	29768	173000	1.10787	0.713552	0.915325	0.835607	0.615643	0.595134	1.02187	0.634243	0.443975	0.353706
46283	37664	41997	40256	35437	35068	44437	35802	31694	29789	173100	1.10473	0.712779	0.909823	0.83065	0.611505	0.594725	1.02078	0.628104	0.441291	0.354661
46346	37670	42099	40344	35483	35047	44473	35847	31730	29785	173200	1.10759	0.713051	0.914461	0.834652	0.613597	0.59377	1.02242	0.63015	0.442929	0.354479
46098	37546	41841	40114	35312	34933	44240	35686	31573	29706	173300	1.09632	0.707412	0.902729	0.824193	0.605821	0.588586	1.01182	0.622829	0.435789	0.350887
46069	37406	41838	40127	35250	34795	44202	35687	31537	29573	173400	1.095	0.701046	0.902592	0.824784	0.603001	0.58231	1.0101	0.622874	0.434152	0.344839
46074	37448	41838	40063	35257	34859	44238	35650	31541	29622	173500	1.09523	0.702956	0.902592	0.821874	0.60332	0.585221	1.01173	0.621191	0.434334	0.347067
46048	37434	41955	40217	35245	34835	44215	35659	31586	29631	173600	1.09404	0.702319	0.907913	0.828877	0.602774	0.584129	1.01069	0.621601	0.43638	0.347476
45915	37344	41699	39993	35123	34754	44118	35440	31460	29567	173700	1.08799	0.698226	0.896271	0.81869	0.597226	0.580446	1.00628	0.611642	0.43065	0.344566
45871	37233	41648	39981	35120	34655	43989	35435	31402	29468	173800	1.08599	0.693179	0.893952	0.818145	0.59709	0.575944	1.00041	0.611414	0.428013	0.340064
45899	37297	41706	40006	35103	34741	44172	35421	31463	29512	173900	1.08727	0.696089	0.896589	0.819281	0.596317	0.579854	1.00873	0.610778	0.430787	0.342065
45814	37154	41561	39926	35018	34574	43920	35280	31344	29412	174000	1.0834	0.689586	0.889995	0.815643	0.592451	0.57226	0.997271	0.604366	0.425375	0.337517
45818	37178	41569	39955	35003	34641	44004	35242	31371	29421	174100	1.08358	0.690678	0.890359	0.816962	0.591769	0.575307	1.00109	0.602638	0.426603	0.337926
45905	37159	41573	39969	35053	34564	43925	35314	31364	29460	174200	1.08754	0.689814	0.890541	0.817599	0.594043	0.571805	0.997499	0.605912	0.426285	0.3397
45761	37119	41553	39847	34962	34482	43947	35211	31340	29374	174300	1.08099	0.687995	0.889632	0.812051	0.589905	0.568076	0.998499	0.601228	0.425193	0.335789
45738	37077	41470	39836	34904	34491	43845	35209	31274	29347	174400	1.07995	0.686085	0.885857	0.811551	0.587267	0.568486	0.993861	0.601137	0.422192	0.334561
45692	37108	41518	39865	34920	34523	43871	35257	31310	29372	174500	1.07785	0.687494	0.88804	0.812869	0.587995	0.569941	0.995043	0.60332	0.423829	0.335698
45791	37080	41519	39897	35008	34498	43900	35246	31325	29419	174600	1.08236	0.686221	0.888085	0.814325	0.591996	0.568804	0.996362	0.602819	0.424511	0.337835
45565	36999	41460	39781	34860	34393	43727	35194	31289	29336	174700	1.07208	0.682538	0.885402	0.80905	0.585266	0.564029	0.988495	0.600455	0.422874	0.334061
45656	37137	41429	39790	34924	34551	43841	35303	31282	29409	174800	1.07622	0.688813	0.883993	0.809459	0.588176	0.571214	0.993679	0.605412	0.422556	0.337381
45866	37164	41609	39935	35077	34575	43935	35376	31357	29484	174900	1.08577	0.690041	0.892178	0.816053	0.595134	0.572306	0.997954	0.608731	0.425966	0.340791
45713	37072	41546	39840	34950	34488	43894	35361	31346	29410	175000	1.07881	0.685857	0.889313	0.811733	0.589359	0.568349	0.996089	0.608049	0.425466	0.337426
45695	37088	41508	39857	34957	34484	43853	35213	31305	29418	175100	1.07799	0.686585	0.887585	0.812506	0.589677	0.568167	0.994225	0.601319	0.423602	0.33779
45729	37117	41493	39848	34975	34529	43853	35258	31302	29410	175200	1.07954	0.687904	0.886903	0.812096	0.590496	0.570214	0.994225	0.603365	0.423465	0.337426
45844	37135	41542	39831	35014	34549	43918	35304	31333	29449	175300	1.08477	0.688722	0.889131	0.811323	0.592269	0.571123	0.997181	0.605457	0.424875	0.3392
45732	37138	41567	39876	34964	34560	43890	35445	31361	29411	175400	1.07967	0.688859	0.890268	0.81337	0.589995	0.571623	0.995907	0.611869	0.426148	0.337472
45763	37218	41524	39894	34978	34657	43933	35302	31324	29482	175500	1.08108	0.692497	0.888313	0.814188	0.590632	0.576035	0.997863	0.605366	0.424466	0.3407
45778	37151	41570	39945	35013	34554	43932	35298	31339	29452	175600	1.08176	0.68945	0.890405	0.816508	0.592224	0.571351	0.997817	0.605184	0.425148	0.339336
45852	37210	41627	39932	35038	34663	43999	35303	31366	29520	175700	1.08513	0.692133	0.892997	0.815916	0.593361	0.576307	1.00086	0.605412	0.426376	0.342428
45963	37294	41730	40029	35108	34680	44053	35466	31420	29488	175800	1.09018	0.695953	0.897681	0.820327	0.596544	0.57708	1.00332	0.612824	0.428831	0.340973
45801	37213	41549	39865	34964	34633	44006	35400	31312	29389	175900	1.08281	0.692269	0.88945	0.812869	0.589995	0.574943	1.00118	0.609823	0.42392	0.336471
45811	37097	41464	39826	34955	34520	43862	35285	31253	29354	176000	1.08327	0.686994	0.885584	0.811096	0.589586	0.569804	0.994634	0.604593	0.421237	0.334879
45759	37064	41485	39800	34886	34540	43896	35242	31269	29365	176100	1.0809	0.685493	0.886539	0.809914	0.586448	0.570714	0.99618	0.602638	0.421965	0.33538
45832	37150	41545	39854	34940	34559	43865	35330	31270	29389	176200	1.08422	0.689404	0.889268	0.812369	0.588904	0.571578	0.99477	0.606639	0.42201	0.336471
45732	37083	41490	39816	34902	34528	43796	35310	31258	29342	176300	1.07967	0.686357	0.886767	0.810641	0.587176	0.570168	0.991633	0.60573	0.421464	0.334334
45643	36950	41347	39684	34809	34390	43738	35152	31153	29306	176400	1.07563	0.680309	0.880264	0.804638	0.582947	0.563893	0.988995	0.598545	0.416689	0.332697
45753	37083	41555	39806	34909	34499	43892	35271	31295	29340	176500	1.08063	0.686357	0.889723	0.810186	0.587494	0.568849	0.995998	0.603956	0.423147	0.334243
45840	37192	41563	39888	34950	34574	43937	35262	31266	29409	176600	1.08458	0.691314	0.890086	0.813915	0.589359	0.57226	0.998045	0.603547	0.421828	0.337381
45672	37026	41505	39791	34845	34463	43844	35225	31237	29329	176700	1.07694	0.683765	0.887449	0.809504	0.584584	0.567212	0.993815	0.601864	0.420509	0.333743
45657	37049	41407	39667	34803	34416	43783	35104	31167	29311	176800	1.07626	0.684811	0.882992	0.803865	0.582674	0.565075	0.991041	0.596362	0.417326	0.332924
45541	36942	41395	39651	34723	34346	43660	35084	31125	29217	176900	1.07099	0.679945	0.882447	0.803138	0.579036	0.561892	0.985448	0.595452	0.415416	0.328649
45517	36907	41257	39609	34642	34347	43679	34980	31039	29185	177000	1.0699	0.678354	0.876171	0.801228	0.575352	0.561937	0.986312	0.590723	0.411505	0.327194
45497	36776	41245	39617	34677	34153	43555	34942	30984	29121	177100	1.06899	0.672397	0.875625	0.801592	0.576944	0.553115	0.980673	0.588995	0.409004	0.324284
45482	36859	41277	39521	34656	34292	43709	35015	31037	29099	177200	1.0683	0.676171	0.87708	0.797226	0.575989	0.559436	0.987676	0.592315	0.411414	0.323283
45240	36691	41008	39295	34445	34150	43451	34782	30853	28957	177300	1.0573	0.668531	0.864848	0.786949	0.566394	0.552979	0.975944	0.581719	0.403047	0.316826
45319	36674	41113	39462	34510	34075	43431	34844	30875	28985	177400	1.06089	0.667758	0.869623	0.794543	0.56935	0.549568	0.975034	0.584538	0.404047	0.318099
45354	36719	41117	39367	34504	34163	43540	34881	30892	28945	177500	1.06248	0.669804	0.869804	0.790223	0.569077	0.55357	0.979991	0.586221	0.40482	0.31628
45465	36828	41238	39475	34610	34239	43578	34983	30975	29051	177600	1.06753	0.674761	0.875307	0.795134	0.573897	0.557026	0.981719	0.590859	0.408595	0.321101
45362	36773	41119	39415	34530	34195	43462	34905	30883	28980	177700	1.06285	0.67226	0.869895	0.792406	0.570259	0.555025	0.976444	0.587312	0.404411	0.317872
45207	36575	40906	39210	34402	34003	43252	34754	30761	28869	177800	1.0558	0.663256	0.860209	0.783083	0.564438	0.546294	0.966894	0.580446	0.398863	0.312824
45202	36636	41020	39307	34408	34098	43364	34793	30784	28894	177900	1.05557	0.66603	0.865393	0.787494	0.564711	0.550614	0.971987	0.582219	0.399909	0.313961
45466	36751	41176	39442	34581	34120	43536	34950	30882	29013	178000	1.06758	0.67126	0.872487	0.793633	0.572578	0.551614	0.979809	0.589359	0.404366	0.319372
45162	36600	40956	39195	34344	34039	43340	34795	30750	28836	178100	1.05375	0.664393	0.862483	0.782401	0.561801	0.547931	0.970896	0.58231	0.398363	0.311323
45245	36636	40965	39219	34399	34037	43304	34813	30750	28834	178200	1.05753	0.66603	0.862892	0.783492	0.564302	0.54784	0.969259	0.583129	0.398363	0.311232
45164	36547	40924	39146	34308	33985	43281	34730	30719	28818	178300	1.05384	0.661983	0.861028	0.780173	0.560164	0.545475	0.968213	0.579354	0.396953	0.310505
45203	36560	41084	39277	34326	33974	43304	34779	30749	28806	178400	1.05562	0.662574	0.868304	0.78613	0.560982	0.544975	0.969259	0.581583	0.398317	0.309959
45255	36638	41012	39199	34337	34073	43341	34801	30725	28788	178500	1.05798	0.666121	0.86503	0.782583	0.561482	0.549477	0.970941	0.582583	0.397226	0.309141
45225	36543	40906	39140	34347	33952	43223	34764	30660	28780	178600	1.05662	0.661801	0.860209	0.7799	0.561937	0.543975	0.965575	0.5809	0.39427	0.308777
45040	36459	40845	39042	34212	33873	43208	34676	30626	28668	178700	1.0482	0.657981	0.857435	0.775443	0.555798	0.540382	0.964893	0.576899	0.392724	0.303683
45109	36473	40811	39001	34206	33826	43139	34671	30565	28682	178800	1.05134	0.658618	0.855889	0.773579	0.555525	0.538245	0.961755	0.576671	0.38995	0.30432
45077	36483	40865	39093	34227	33864	43204	34645	30611	28704	178900	1.04989	0.659072	0.858345	0.777763	0.55648	0.539973	0.964711	0.575489	0.392042	0.305321
45009	36321	40691	38901	34142	33701	43048	34588	30507	28582	179000	1.04679	0.651705	0.850432	0.769031	0.552615	0.53256	0.957617	0.572897	0.387312	0.299773
45024	36433	40786	38952	34137	33819	43056	34696	30559	28583	179100	1.04748	0.656799	0.854752	0.771351	0.552387	0.537926	0.957981	0.577808	0.389677	0.299818
45040	36451	40773	38950	34165	33844	43073	34697	30522	28608	179200	1.0482	0.657617	0.854161	0.77126	0.553661	0.539063	0.958754	0.577854	0.387995	0.300955
44985	36385	40752	38949	34121	33767	43033	34611	30526	28549	179300	1.0457	0.654616	0.853206	0.771214	0.55166	0.535562	0.956935	0.573943	0.388176	0.298272
44976	36380	40784	38982	34089	33734	43042	34541	30503	28564	179400	1.04529	0.654388	0.854661	0.772715	0.550205	0.534061	0.957344	0.570759	0.387131	0.298954
45035	36495	40814	39030	34176	33869	43175	34572	30549	28622	179500	1.04798	0.659618	0.856025	0.774898	0.554161	0.5402	0.963392	0.572169	0.389222	0.301592
45054	36432	40773	38918	34180	33831	43102	34611	30505	28561	179600	1.04884	0.656753	0.854161	0.769804	0.554343	0.538472	0.960073	0.573943	0.387221	0.298818
44951	36344	40688	38875	34090	33787	43085	34545	30477	28520	179700	1.04416	0.652751	0.850296	0.767849	0.55025	0.536471	0.9593	0.570941	0.385948	0.296953
47828	39529	42963	40215	36443	36669	45389	38065	31953	29656	179800	1.17499	0.79759	0.953752	0.828786	0.657253	0.667531	1.06407	0.731014	0.45307	0.348613
51467	44207	45432	41592	40130	41301	48720	43473	34547	31637	179900	1.34047	1.01032	1.06603	0.891405	0.82492	0.878172	1.21555	0.976944	0.571032	0.438699
52546	44989	46604	42918	41273	42167	49869	44333	35848	32909	180000	1.38954	1.04588	1.11933	0.951705	0.876899	0.917553	1.2678	1.01605	0.630196	0.496544
50073	42286	44743	41614	38887	39546	47695	41298	34092	31458	180100	1.27708	0.922965	1.0347	0.892406	0.768395	0.798363	1.16894	0.878035	0.550341	0.430559
50961	42754	45654	42283	39227	39748	48266	41325	34089	31510	180200	1.31746	0.944247	1.07613	0.922829	0.783856	0.807549	1.19491	0.879263	0.550205	0.432924
51845	43927	46236	42363	40035	40895	49129	42707	34597	31819	180300	1.35766	0.99759	1.10259	0.926467	0.8206	0.859709	1.23415	0.94211	0.573306	0.446976
52872	45379	46754	42765	41152	42328	49922	44716	35298	32402	180400	1.40437	1.06362	1.12615	0.944748	0.871396	0.924875	1.27021	1.03347	0.605184	0.473488
55649	49041	48933	44340	44152	45974	52690	49268	37665	34326	180500	1.53065	1.23015	1.22524	1.01637	1.00782	1.09068	1.39609	1.24047	0.712824	0.560982
57932	52127	50693	45912	46818	49065	54824	53010	39958	36471	180600	1.63447	1.37049	1.30528	1.08786	1.12906	1.23124	1.49313	1.41064	0.817099	0.658527
58343	52142	51572	47338	47240	49202	55347	52665	40734	37306	180700	1.65316	1.37117	1.34525	1.15271	1.14825	1.23747	1.51692	1.39495	0.852387	0.696498
62687	55084	57108	54208	51047	51860	60686	53664	43957	41164	180800	1.8507	1.50496	1.597	1.46512	1.32137	1.35834	1.75971	1.44038	0.998954	0.871942
61973	53767	56965	54955	50640	50653	60474	51157	43842	41412	180900	1.81824	1.44507	1.5905	1.49909	1.30286	1.30346	1.75007	1.32638	0.993724	0.88322
60442	51295	55880	54300	48576	47900	59112	48082	42532	40300	181000	1.74861	1.33265	1.54116	1.4693	1.209	1.17826	1.68813	1.18654	0.934152	0.832651
59559	49223	55991	54727	46845	45617	58214	46184	41646	39578	181100	1.70846	1.23843	1.5462	1.48872	1.13029	1.07444	1.64729	1.10023	0.893861	0.799818
62478	52297	59181	58423	50246	49881	61392	52006	45116	43179	181200	1.8412	1.37822	1.69127	1.6568	1.28495	1.26835	1.79181	1.36498	1.05166	0.963574
58771	49999	55645	54707	48906	50501	56298	53467	46136	42639	181300	1.67262	1.27372	1.53047	1.48781	1.22401	1.29654	1.56016	1.43142	1.09804	0.939018
63260	55219	59222	59611	53506	55277	60470	55835	50088	47684	181400	1.87676	1.5111	1.69313	1.71082	1.4332	1.51373	1.74989	1.53911	1.27776	1.16844
65233	57291	61426	63021	56227	57477	62830	57908	53013	51667	181500	1.96648	1.60532	1.79336	1.86589	1.55693	1.61378	1.85721	1.63338	1.41078	1.34957
65388	57240	61399	62024	56885	56914	63804	56375	53668	51618	181600	1.97353	1.603	1.79213	1.82055	1.58686	1.58818	1.9015	1.56367	1.44056	1.34734
61682	53173	58620	58888	52353	51651	61322	51759	49934	48771	181700	1.805	1.41805	1.66576	1.67794	1.38076	1.34884	1.78863	1.35375	1.27076	1.21787
59680	51021	56243	57789	49742	48890	59043	49021	46510	46103	181800	1.71396	1.32019	1.55766	1.62797	1.26203	1.22328	1.68499	1.22924	1.11505	1.09654
58961	50206	55642	57191	48968	48102	58341	48168	45492	44797	181900	1.68126	1.28313	1.53033	1.60077	1.22683	1.18745	1.65307	1.19045	1.06876	1.03715
57811	49063	54296	55554	47651	46848	57138	46632	44052	42999	182000	1.62897	1.23115	1.46912	1.52633	1.16694	1.13042	1.59836	1.1206	1.00327	0.955389
56268	47010	52759	53509	45761	44839	55401	44878	42419	40839	182100	1.5588	1.13779	1.39923	1.43333	1.08099	1.03906	1.51937	1.04084	0.929013	0.857162
59996	52114	55755	57536	50543	50162	59253	50299	46585	45840	182200	1.72833	1.3699	1.53547	1.61646	1.29845	1.28113	1.69454	1.28736	1.11846	1.08458
61292	54121	56930	58158	52418	52432	60490	53170	48729	47396	182300	1.78727	1.46116	1.5889	1.64475	1.38372	1.38436	1.7508	1.41792	1.21596	1.15534
54780	47223	50534	50118	45962	45721	53950	47086	43046	40728	182400	1.49113	1.14748	1.29804	1.27913	1.09013	1.07917	1.45339	1.14125	0.957526	0.852115
51508	45020	46631	47328	42999	43308	50311	45834	40331	38560	182500	1.34234	1.04729	1.12055	1.15225	0.955389	0.969441	1.2879	1.08431	0.834061	0.753524
52391	44660	48403	48430	43554	43226	51563	44529	40876	38869	182600	1.38249	1.03092	1.20114	1.20236	0.980628	0.965712	1.34484	1.02497	0.858845	0.767576
53298	45802	49325	49092	44694	44445	52439	45958	41882	39771	182700	1.42374	1.08286	1.24307	1.23247	1.03247	1.02115	1.38467	1.08995	0.904593	0.808595
52038	44998	47732	48348	43992	43750	51379	45173	41513	39595	182800	1.36644	1.04629	1.17062	1.19864	1.00055	0.989541	1.33647	1.05425	0.887813	0.800591
51945	44706	47628	48144	43747	43409	51257	44798	41192	39337	182900	1.36221	1.03302	1.16589	1.18936	0.989404	0.974034	1.33092	1.0372	0.873215	0.788859
52132	45077	47821	48253	43933	43807	51384	45486	41275	39316	183000	1.37071	1.04989	1.17467	1.19432	0.997863	0.992133	1.3367	1.06849	0.87699	0.787904
51806	44857	47362	48008	43760	43662	51065	45192	41144	39263	183100	1.35589	1.03988	1.1538	1.18317	0.989995	0.985539	1.32219	1.05512	0.871032	0.785493
51282	44215	46998	47712	43330	43143	50625	44546	40923	39018	183200	1.33206	1.01069	1.13724	1.16971	0.970441	0.961937	1.30218	1.02574	0.860982	0.774352
51101	43920	46854	47595	43065	42822	50417	44164	40670	38940	183300	1.32383	0.997271	1.1307	1.16439	0.95839	0.94734	1.29272	1.00837	0.849477	0.770805
50811	43606	46756	47511	42826	42573	50189	44054	40611	38754	183400	1.31064	0.982992	1.12624	1.16057	0.947522	0.936016	1.28236	1.00337	0.846794	0.762347
50425	43178	46435	47285	42539	42110	49891	43350	40418	38689	183500	1.29309	0.963529	1.11164	1.1503	0.93447	0.914961	1.2688	0.971351	0.838017	0.759391
50127	42803	46299	47326	42276	41818	49673	43145	40326	38544	183600	1.27954	0.946476	1.10546	1.15216	0.92251	0.901683	1.25889	0.962028	0.833834	0.752797
49806	42443	45945	47131	41970	41475	49379	42683	40159	38557	183700	1.26494	0.930105	1.08936	1.14329	0.908595	0.886085	1.24552	0.941019	0.826239	0.753388
49442	42140	45760	47111	41650	41168	49112	42638	40090	38445	183800	1.24839	0.916326	1.08095	1.14238	0.894043	0.872124	1.23338	0.938972	0.823101	0.748295
49263	42146	45392	46908	41383	41092	48824	42613	39859	38439	183900	1.24025	0.916598	1.06421	1.13315	0.881901	0.868668	1.22028	0.937835	0.812597	0.748022
49235	42082	45296	46910	41252	41028	48612	42821	39744	38372	184000	1.23897	0.913688	1.05985	1.13324	0.875944	0.865757	1.21064	0.947294	0.807367	0.744975
49386	42321	45283	46772	41238	41256	48803	42962	39660	38346	184100	1.24584	0.924557	1.05925	1.12697	0.875307	0.876126	1.21933	0.953706	0.803547	0.743793
49430	42533	45268	46708	41229	41471	48719	43288	39493	38117	184200	1.24784	0.934197	1.05857	1.12406	0.874898	0.885903	1.21551	0.968531	0.795953	0.733379
49441	42689	45183	46521	41312	41770	48772	43629	39395	37965	184300	1.24834	0.941291	1.05471	1.11555	0.878672	0.8995	1.21792	0.984038	0.791496	0.726467
49613	42897	45317	46566	41620	41985	48976	43931	39498	38014	184400	1.25616	0.95075	1.0608	1.1176	0.892678	0.909277	1.22719	0.997772	0.79618	0.728695
49611	43091	45351	46616	41718	42241	49128	44220	39578	37993	184500	1.25607	0.959573	1.06235	1.11987	0.897135	0.920919	1.23411	1.01091	0.799818	0.72774
49660	43188	45307	46634	41846	42355	49019	44385	39624	37978	184600	1.2583	0.963984	1.06035	1.12069	0.902956	0.926103	1.22915	1.01842	0.80191	0.727058
49664	43368	45299	46689	41970	42625	49171	44562	39748	38054	184700	1.25848	0.972169	1.05998	1.12319	0.908595	0.938381	1.23606	1.02647	0.807549	0.730514
49805	43472	45346	46818	42092	42739	49162	44768	39837	38216	184800	1.26489	0.976899	1.06212	1.12906	0.914143	0.943565	1.23565	1.03583	0.811596	0.737881
49945	43706	45562	47062	42265	42995	49483	45173	40122	38405	184900	1.27126	0.98754	1.07194	1.14015	0.92201	0.955207	1.25025	1.05425	0.824557	0.746476
49988	43849	45594	47080	42355	43191	49460	45156	40137	38494	185000	1.27322	0.994043	1.0734	1.14097	0.926103	0.96412	1.2492	1.05348	0.825239	0.750523
50104	43973	45687	47309	42468	43393	49543	45417	40277	38646	185100	1.27849	0.999682	1.07763	1.15139	0.931241	0.973306	1.25298	1.06535	0.831605	0.757435
50266	44001	45816	47321	42609	43493	49698	45535	40370	38774	185200	1.28586	1.00095	1.08349	1.15193	0.937653	0.977854	1.26003	1.07071	0.835834	0.763256
50243	44110	45862	47393	42663	43664	49728	45663	40491	38821	185300	1.28481	1.00591	1.08558	1.15521	0.940109	0.98563	1.26139	1.07653	0.841337	0.765393
50466	44239	46023	47604	42917	43806	49967	45773	40672	39054	185400	1.29495	1.01178	1.09291	1.1648	0.95166	0.992087	1.27226	1.08154	0.849568	0.775989
50495	44211	46104	47680	42973	43851	50043	45785	40768	39063	185500	1.29627	1.0105	1.09659	1.16826	0.954206	0.994134	1.27572	1.08208	0.853934	0.776398
50609	44341	46225	47839	43103	43971	50162	45846	40876	39266	185600	1.30146	1.01642	1.10209	1.17549	0.960118	0.999591	1.28113	1.08486	0.858845	0.78563
50590	44324	46414	47953	43122	44016	50198	45907	40969	39268	185700	1.30059	1.01564	1.11069	1.18067	0.960982	1.00164	1.28276	1.08763	0.863074	0.785721
50678	44468	46417	48061	43220	44202	50344	45988	41096	39443	185800	1.30459	1.02219	1.11082	1.18558	0.965439	1.0101	1.2894	1.09131	0.868849	0.793679
50915	44460	46622	48210	43453	44216	50520	46065	41248	39613	185900	1.31537	1.02183	1.12015	1.19236	0.976035	1.01073	1.29741	1.09482	0.875762	0.80141
50957	44473	46727	48222	43409	44262	50658	46060	41329	39667	186000	1.31728	1.02242	1.12492	1.19291	0.974034	1.01282	1.30368	1.09459	0.879445	0.803865
51007	44498	46794	48285	43486	44280	50629	46102	41418	39759	186100	1.31955	1.02356	1.12797	1.19577	0.977535	1.01364	1.30236	1.0965	0.883492	0.808049
50968	44481	46897	48404	43545	44275	50653	46092	41482	39868	186200	1.31778	1.02278	1.13265	1.20118	0.980218	1.01342	1.30346	1.09604	0.886403	0.813006
51138	44574	47003	48470	43618	44326	50810	46178	41578	40034	186300	1.32551	1.02701	1.13747	1.20418	0.983538	1.01573	1.3106	1.09995	0.890769	0.820555
51239	44648	47119	48577	43702	44409	50939	46305	41676	40073	186400	1.3301	1.03038	1.14275	1.20905	0.987358	1.01951	1.31646	1.10573	0.895225	0.822328
51236	44741	47080	48605	43676	44521	51009	46336	41710	40104	186500	1.32997	1.03461	1.14097	1.21032	0.986176	1.0246	1.31965	1.10714	0.896771	0.823738
51344	44774	47132	48667	43790	44541	50963	46496	41720	40168	186600	1.33488	1.03611	1.14334	1.21314	0.99136	1.02551	1.31755	1.11442	0.897226	0.826648
51465	44939	47272	48752	43912	44766	51160	46702	41840	40216	186700	1.34038	1.04361	1.1497	1.21701	0.996908	1.03574	1.32651	1.12378	0.902683	0.828831
51504	45003	47314	48792	43957	44855	51253	46801	41895	40256	186800	1.34216	1.04652	1.15161	1.21883	0.998954	1.03979	1.33074	1.12829	0.905184	0.83065
51668	45075	47431	48869	44113	44980	51333	46900	41966	40330	186900	1.34961	1.0498	1.15693	1.22233	1.00605	1.04548	1.33438	1.13279	0.908413	0.834015
51703	45208	47535	48911	44175	45151	51488	47053	42079	40378	187000	1.35121	1.05584	1.16166	1.22424	1.00887	1.05325	1.34143	1.13975	0.913552	0.836198
51640	45236	47475	48898	44184	45191	51410	47054	42011	40352	187100	1.34834	1.05712	1.15894	1.22365	1.00928	1.05507	1.33788	1.13979	0.910459	0.835016
51779	45273	47609	49048	44422	45274	51600	47304	42150	40481	187200	1.35466	1.0588	1.16503	1.23047	1.0201	1.05884	1.34652	1.15116	0.91678	0.840882
51711	45255	47662	49047	44434	45333	51718	47387	42216	40476	187300	1.35157	1.05798	1.16744	1.23042	1.02065	1.06153	1.35189	1.15493	0.919782	0.840655
51694	45246	47620	49017	44433	45343	51529	47303	42185	40446	187400	1.3508	1.05757	1.16553	1.22906	1.0206	1.06198	1.34329	1.15111	0.918372	0.839291
51643	45140	47597	49049	44456	45293	51581	47320	42230	40467	187500	1.34848	1.05275	1.16448	1.23051	1.02165	1.05971	1.34566	1.15189	0.920418	0.840246
51802	45207	47667	49104	44567	45367	51638	47374	42288	40582	187600	1.35571	1.0558	1.16767	1.23302	1.02669	1.06307	1.34825	1.15434	0.923056	0.845475
51745	45232	47761	49195	44579	45398	51694	47513	42404	40590	187700	1.35312	1.05693	1.17194	1.23715	1.02724	1.06448	1.3508	1.16066	0.928331	0.845839
51772	45288	47685	49168	44602	45432	51640	47452	42362	40622	187800	1.35434	1.05948	1.16849	1.23593	1.02829	1.06603	1.34834	1.15789	0.926421	0.847294
51805	45214	47742	49220	44578	45338	51627	47522	42403	40613	187900	1.35584	1.05612	1.17108	1.23829	1.02719	1.06176	1.34775	1.16107	0.928286	0.846885
51833	45223	47741	49200	44625	45386	51645	47457	42423	40715	188000	1.35712	1.05653	1.17103	1.23738	1.02933	1.06394	1.34857	1.15812	0.929195	0.851523
51818	45210	47866	49235	44594	45367	51664	47573	42487	40681	188100	1.35643	1.05593	1.17672	1.23897	1.02792	1.06307	1.34943	1.16339	0.932106	0.849977
51904	45290	47818	49273	44653	45496	51767	47510	42495	40747	188200	1.36035	1.05957	1.17453	1.2407	1.0306	1.06894	1.35412	1.16053	0.932469	0.852979
51887	45166	47803	49232	44675	45377	51641	47558	42486	40794	188300	1.35957	1.05393	1.17385	1.23884	1.03161	1.06353	1.34839	1.16271	0.93206	0.855116
51954	45250	47844	49203	44662	45466	51824	47553	42537	40759	188400	1.36262	1.05775	1.17572	1.23752	1.03101	1.06758	1.35671	1.16248	0.934379	0.853524
51954	45247	47870	49228	44646	45445	51696	47577	42529	40755	188500	1.36262	1.05762	1.1769	1.23865	1.03029	1.06662	1.35089	1.16357	0.934015	0.853342
51929	45220	47874	49187	44643	45465	51708	47587	42550	40772	188600	1.36148	1.05639	1.17708	1.23679	1.03015	1.06753	1.35143	1.16403	0.93497	0.854116
51999	45207	47864	49182	44673	45430	51713	47613	42528	40820	188700	1.36467	1.0558	1.17663	1.23656	1.03151	1.06594	1.35166	1.16521	0.93397	0.856298
51932	45249	47908	49201	44653	45456	51801	47640	42619	40800	188800	1.36162	1.05771	1.17863	1.23743	1.0306	1.06712	1.35566	1.16644	0.938108	0.855389
51957	45221	47842	49101	44632	45450	51711	47570	42505	40690	188900	1.36276	1.05643	1.17563	1.23288	1.02965	1.06685	1.35157	1.16326	0.932924	0.850387
51875	45244	47890	49166	44628	45452	51754	47625	42554	40679	189000	1.35903	1.05748	1.17781	1.23583	1.02947	1.06694	1.35352	1.16576	0.935152	0.849886
51880	45151	47805	49062	44602	45385	51713	47548	42502	40681	189100	1.35925	1.05325	1.17394	1.23111	1.02829	1.06389	1.35166	1.16226	0.932788	0.849977
51824	45143	47874	49083	44574	45377	51647	47692	42547	40601	189200	1.35671	1.05289	1.17708	1.23206	1.02701	1.06353	1.34866	1.1688	0.934834	0.846339
51844	45218	47816	49060	44603	45484	51662	47659	42503	40676	189300	1.35762	1.0563	1.17444	1.23101	1.02833	1.06839	1.34934	1.1673	0.932833	0.84975
51805	45106	47808	49125	44583	45390	51640	47692	42511	40560	189400	1.35584	1.05121	1.17408	1.23397	1.02742	1.06412	1.34834	1.1688	0.933197	0.844475
51789	45117	47747	49025	44605	45422	51698	47657	42521	40618	189500	1.35512	1.05171	1.17131	1.22942	1.02842	1.06558	1.35098	1.16721	0.933652	0.847112
51810	45123	47896	49105	44643	45419	51704	47790	42578	40612	189600	1.35607	1.05198	1.17808	1.23306	1.03015	1.06544	1.35125	1.17326	0.936244	0.846839
51758	45171	47782	49052	44618	45572	51716	47754	42537	40567	189700	1.35371	1.05416	1.1729	1.23065	1.02901	1.0724	1.3518	1.17162	0.934379	0.844793
51766	45110	47769	49122	44677	45445	51620	47732	42541	40586	189800	1.35407	1.05139	1.17231	1.23383	1.0317	1.06662	1.34743	1.17062	0.934561	0.845657
51591	45029	47704	48973	44554	45408	51605	47698	42534	40523	189900	1.34611	1.0477	1.16935	1.22706	1.0261	1.06494	1.34675	1.16908	0.934243	0.842792
51715	45102	47734	49123	44686	45506	51643	47816	42593	40644	190000	1.35175	1.05102	1.17071	1.23388	1.03211	1.0694	1.34848	1.17444	0.936926	0.848295
51641	45065	47699	49078	44660	45549	51587	47794	42588	40567	190100	1.34839	1.04934	1.16912	1.23183	1.03092	1.07135	1.34593	1.17344	0.936698	0.844793
51605	44945	47638	49029	44624	45382	51540	47708	42547	40590	190200	1.34675	1.04388	1.16635	1.2296	1.02929	1.06376	1.34379	1.16953	0.934834	0.845839
51540	44902	47649	49088	44595	45395	51514	47789	42591	40527	190300	1.34379	1.04193	1.16685	1.23229	1.02797	1.06435	1.34261	1.17322	0.936835	0.842974
51516	44899	47597	49053	44558	45348	51462	47655	42544	40560	190400	1.3427	1.04179	1.16448	1.2307	1.02628	1.06221	1.34025	1.16712	0.934698	0.844475
51520	44930	47657	49174	44669	45452	51521	47837	42646	40574	190500	1.34288	1.0432	1.16721	1.2362	1.03133	1.06694	1.34293	1.1754	0.939336	0.845111
51518	44879	47556	49132	44622	45418	51570	47767	42625	40617	190600	1.34279	1.04088	1.16262	1.23429	1.0292	1.06539	1.34516	1.17221	0.938381	0.847067
51466	44827	47487	49055	44599	45282	51371	47642	42562	40501	190700	1.34043	1.03852	1.15948	1.23079	1.02815	1.05921	1.33611	1.16653	0.935516	0.841792
51419	44807	47459	49085	44540	45348	51431	47573	42571	40532	190800	1.33829	1.03761	1.15821	1.23215	1.02547	1.06221	1.33884	1.16339	0.935925	0.843201
51554	44783	47468	49136	44659	45254	51454	47710	42605	40542	190900	1.34443	1.03652	1.15862	1.23447	1.03088	1.05794	1.33988	1.16962	0.937472	0.843656
51443	44785	47454	49042	44509	45277	51403	47686	42618	40521	191000	1.33938	1.03661	1.15798	1.2302	1.02406	1.05898	1.33756	1.16853	0.938063	0.842701
51501	44751	47497	49067	44549	45267	51343	47663	42602	40570	191100	1.34202	1.03506	1.15994	1.23133	1.02588	1.05853	1.33483	1.16749	0.937335	0.84493
51344	44722	47336	48977	44445	45224	51256	47666	42541	40489	191200	1.33488	1.03374	1.15261	1.22724	1.02115	1.05657	1.33088	1.16762	0.934561	0.841246
51413	44677	47353	48955	44467	45154	51247	47614	42541	40535	191300	1.33802	1.0317	1.15339	1.22624	1.02215	1.05339	1.33047	1.16526	0.934561	0.843338
51504	44803	47556	49076	44540	45310	51368	47851	42703	40627	191400	1.34216	1.03743	1.16262	1.23174	1.02547	1.06048	1.33597	1.17603	0.941928	0.847522
51476	44817	47436	49062	44514	45261	51293	47765	42604	40636	191500	1.34088	1.03806	1.15716	1.23111	1.02428	1.05825	1.33256	1.17212	0.937426	0.847931
51441	44762	47433	49075	44512	45214	51307	47760	42621	40581	191600	1.33929	1.03556	1.15703	1.2317	1.02419	1.05612	1.3332	1.1719	0.938199	0.84543
51517	44889	47502	49002	44586	45328	51426	47793	42668	40675	191700	1.34275	1.04134	1.16016	1.22838	1.02756	1.0613	1.33861	1.1734	0.940337	0.849704
51519	44890	47606	49040	44555	45305	51385	47925	42713	40631	191800	1.34284	1.04138	1.16489	1.2301	1.02615	1.06025	1.33674	1.1794	0.942383	0.847704
51438	44783	47405	48915	44463	45249	51262	47768	42587	40553	191900	1.33915	1.03652	1.15575	1.22442	1.02196	1.05771	1.33115	1.17226	0.936653	0.844156
51463	44784	47508	48978	44492	45256	51300	47758	42633	40555	192000	1.34029	1.03656	1.16044	1.22729	1.02328	1.05803	1.33288	1.17181	0.938745	0.844247
51536	44829	47437	48949	44518	45264	51321	47778	42616	40616	192100	1.34361	1.03861	1.15721	1.22597	1.02447	1.05839	1.33383	1.17271	0.937972	0.847021
51464	44764	47468	48866	44482	45216	51314	47821	42591	40485	192200	1.34034	1.03565	1.15862	1.22219	1.02283	1.05621	1.33352	1.17467	0.936835	0.841064
51548	44940	47497	48907	44558	45390	51426	47829	42658	40549	192300	1.34416	1.04366	1.15994	1.22406	1.02628	1.06412	1.33861	1.17503	0.939882	0.843975
51564	44851	47463	48945	44587	45318	51356	47829	42616	40538	192400	1.34488	1.03961	1.15839	1.22578	1.0276	1.06085	1.33543	1.17503	0.937972	0.843474
51622	44967	47559	48917	44624	45421	51489	47905	42715	40619	192500	1.34752	1.04488	1.16276	1.22451	1.02929	1.06553	1.34147	1.17849	0.942474	0.847158
51592	44943	47562	48936	44596	45429	51425	47905	42680	40535	192600	1.34616	1.04379	1.16289	1.22538	1.02801	1.06589	1.33856	1.17849	0.940882	0.843338
51509	44889	47430	48797	44531	45381	51366	47887	42598	40454	192700	1.34238	1.04134	1.15689	1.21905	1.02506	1.06371	1.33588	1.17767	0.937153	0.839654
51662	44873	47504	48906	44622	45366	51416	48013	42641	40479	192800	1.34934	1.04061	1.16025	1.22401	1.0292	1.06303	1.33815	1.1834	0.939109	0.840791
51646	44977	47583	48899	44620	45430	51500	48029	42730	40492	192900	1.34861	1.04534	1.16385	1.22369	1.0291	1.06594	1.34197	1.18413	0.943156	0.841382
51717	45012	47529	48904	44706	45462	51461	48052	42698	40542	193000	1.35184	1.04693	1.16139	1.22392	1.03302	1.06739	1.3402	1.18518	0.941701	0.843656
51648	44943	47513	48893	44636	45425	51391	47982	42668	40465	193100	1.3487	1.04379	1.16066	1.22342	1.02983	1.06571	1.33702	1.18199	0.940337	0.840155
51745	45053	47695	49024	44744	45543	51540	48158	42772	40578	193200	1.35312	1.04879	1.16894	1.22938	1.03474	1.07108	1.34379	1.19	0.945066	0.845293
51815	45193	47621	48915	44771	45625	51622	48118	42749	40594	193300	1.3563	1.05516	1.16558	1.22442	1.03597	1.07481	1.34752	1.18818	0.94402	0.846021
51696	44981	47548	48938	44718	45398	51415	48082	42661	40487	193400	1.35089	1.04552	1.16226	1.22547	1.03356	1.06448	1.33811	1.18654	0.940018	0.841155
51730	45054	47537	48841	44669	45485	51482	48067	42701	40556	193500	1.35243	1.04884	1.16176	1.22106	1.03133	1.06844	1.34116	1.18586	0.941837	0.844293
51878	45136	47648	48892	44808	45539	51549	48197	42748	40543	193600	1.35916	1.05257	1.1668	1.22337	1.03765	1.0709	1.3442	1.19177	0.943975	0.843702
51763	45103	47567	48853	44733	45514	51486	48090	42706	40534	193700	1.35393	1.05107	1.16312	1.2216	1.03424	1.06976	1.34134	1.1869	0.942065	0.843292
51843	45052	47543	48868	44756	45471	51460	48096	42688	40519	193800	1.35757	1.04875	1.16203	1.22228	1.03529	1.0678	1.34015	1.18718	0.941246	0.84261
51850	45145	47641	48861	44727	45529	51564	48192	42744	40502	193900	1.35789	1.05298	1.16648	1.22196	1.03397	1.07044	1.34488	1.19154	0.943793	0.841837
51999	45166	47626	48879	44853	45560	51556	48181	42719	40537	194000	1.36467	1.05393	1.1658	1.22278	1.0397	1.07185	1.34452	1.19104	0.942656	0.843429
51894	45198	47625	48892	44776	45595	51601	48215	42757	40535	194100	1.35989	1.05539	1.16576	1.22337	1.0362	1.07344	1.34657	1.19259	0.944384	0.843338
51914	45191	47639	48836	44777	45566	51488	48132	42710	40524	194200	1.3608	1.05507	1.16639	1.22083	1.03624	1.07212	1.34143	1.18881	0.942246	0.842838
51955	45212	47654	48884	44813	45533	51564	48264	42711	40468	194300	1.36266	1.05603	1.16708	1.22301	1.03788	1.07062	1.34488	1.19482	0.942292	0.840291
51953	45197	47618	48816	44764	45516	51555	48223	42685	40539	194400	1.36257	1.05534	1.16544	1.21992	1.03565	1.06985	1.34447	1.19295	0.94111	0.84352
51882	45152	47705	48788	44680	45493	51510	48244	42684	40413	194500	1.35935	1.0533	1.1694	1.21864	1.03183	1.0688	1.34243	1.19391	0.941064	0.83779
52036	45416	47757	48827	44844	45701	51660	48369	42731	40571	194600	1.36635	1.0653	1.17176	1.22042	1.03929	1.07826	1.34925	1.19959	0.943201	0.844975
51998	45195	47681	48806	44735	45533	51508	48277	42621	40380	194700	1.36462	1.05525	1.1683	1.21946	1.03433	1.07062	1.34234	1.19541	0.938199	0.836289
51961	45227	47650	48677	44727	45574	51579	48250	42641	40438	194800	1.36294	1.05671	1.16689	1.2136	1.03397	1.07249	1.34557	1.19418	0.939109	0.838927
52143	45333	47738	48804	44867	45622	51630	48313	42654	40434	194900	1.37121	1.06153	1.1709	1.21937	1.04034	1.07467	1.34789	1.19704	0.9397	0.838745
51965	45282	47636	48685	44718	45606	51562	48219	42575	40377	195000	1.36312	1.05921	1.16626	1.21396	1.03356	1.07394	1.34479	1.19277	0.936107	0.836153
52143	45317	47702	48704	44803	45560	51585	48207	42557	40397	195100	1.37121	1.0608	1.16926	1.21482	1.03743	1.07185	1.34584	1.19222	0.935289	0.837062
51994	45271	47660	48585	44733	45530	51528	48184	42596	40360	195200	1.36444	1.05871	1.16735	1.20941	1.03424	1.07049	1.34325	1.19118	0.937062	0.83538
52069	45272	47656	48587	44737	45515	51596	48233	42532	40319	195300	1.36785	1.05875	1.16717	1.2095	1.03442	1.0698	1.34634	1.19341	0.934152	0.833515
52019	45254	47667	48591	44730	45493	51502	48217	42501	40278	195400	1.36558	1.05794	1.16767	1.20969	1.03411	1.0688	1.34206	1.19268	0.932742	0.831651
51963	45185	47588	48470	44596	45424	51463	48128	42440	40225	195500	1.36303	1.0548	1.16407	1.20418	1.02801	1.06567	1.34029	1.18863	0.929968	0.829241
51925	45173	47641	48491	44584	45320	51442	48174	42417	40161	195600	1.3613	1.05425	1.16648	1.20514	1.02747	1.06094	1.33934	1.19072	0.928922	0.82633
51970	45294	47606	48472	44622	45534	51501	48171	42432	40236	195700	1.36335	1.05975	1.16489	1.20427	1.0292	1.07067	1.34202	1.19059	0.929604	0.829741
52002	45189	47631	48476	44627	45379	51446	48077	42401	40149	195800	1.3648	1.05498	1.16603	1.20446	1.02942	1.06362	1.33952	1.18631	0.928195	0.825784
51855	45128	47518	48359	44511	45306	51458	48086	42315	40096	195900	1.35812	1.05221	1.16089	1.19914	1.02415	1.0603	1.34006	1.18672	0.924284	0.823374
51929	45173	47544	48364	44584	45312	51378	48014	42320	40079	196000	1.36148	1.05425	1.16207	1.19936	1.02747	1.06057	1.33643	1.18345	0.924511	0.822601
51963	45149	47533	48377	44557	45284	51430	47954	42322	40136	196100	1.36303	1.05316	1.16157	1.19995	1.02624	1.0593	1.33879	1.18072	0.924602	0.825193
52011	45217	47665	48395	44592	45343	51400	48220	42363	40079	196200	1.36521	1.05625	1.16758	1.20077	1.02783	1.06198	1.33743	1.19281	0.926467	0.822601
51817	45099	47400	48244	44441	45218	51258	47918	42171	39989	196300	1.35639	1.05089	1.15553	1.19391	1.02096	1.0563	1.33097	1.17908	0.917735	0.818508
51931	45122	47558	48391	44562	45281	51359	48041	42255	40042	196400	1.36157	1.05193	1.16271	1.20059	1.02647	1.05916	1.33556	1.18467	0.921555	0.820919
51925	45198	47534	48326	44532	45269	51405	47906	42270	40085	196500	1.3613	1.05539	1.16162	1.19764	1.0251	1.05862	1.33765	1.17854	0.922237	0.822874
51864	45117	47588	48329	44482	45205	51354	47991	42263	39985	196600	1.35853	1.05171	1.16407	1.19777	1.02283	1.05571	1.33533	1.1824	0.921919	0.818327
51842	45193	47454	48218	44462	45245	51310	47929	42167	39969	196700	1.35753	1.05516	1.15798	1.19272	1.02192	1.05753	1.33333	1.17958	0.917553	0.817599
51999	45191	47543	48327	44575	45287	51383	48040	42225	39993	196800	1.36467	1.05507	1.16203	1.19768	1.02706	1.05944	1.33665	1.18463	0.920191	0.81869
51934	45135	47520	48218	44497	45229	51353	48044	42256	39996	196900	1.36171	1.05252	1.16098	1.19272	1.02351	1.0568	1.33529	1.18481	0.921601	0.818827
51917	45182	47457	48200	44463	45238	51303	47975	42150	39971	197000	1.36094	1.05466	1.15812	1.19191	1.02196	1.05721	1.33302	1.18167	0.91678	0.81769
51894	45147	47489	48206	44450	45147	51285	47951	42148	39919	197100	1.35989	1.05307	1.15957	1.19218	1.02137	1.05307	1.3322	1.18058	0.916689	0.815325
51914	45087	47410	48138	44453	45101	51269	47931	42086	39968	197200	1.3608	1.05034	1.15598	1.18909	1.02151	1.05098	1.33147	1.17967	0.91387	0.817553
51852	45123	47488	48195	44411	45137	51287	48012	42145	39872	197300	1.35798	1.05198	1.15953	1.19168	1.0196	1.05261	1.33229	1.18336	0.916553	0.813188
51928	45187	47449	48159	44447	45184	51223	47907	42091	39956	197400	1.36144	1.05489	1.15775	1.19004	1.02124	1.05475	1.32938	1.17858	0.914097	0.817008
51836	45078	47414	48165	44385	45105	51231	47967	42037	39868	197500	1.35725	1.04993	1.15616	1.19031	1.01842	1.05116	1.32974	1.18131	0.911642	0.813006
51893	45159	47464	48124	44430	45159	51310	47975	42074	39940	197600	1.35985	1.05362	1.15844	1.18845	1.02046	1.05362	1.33333	1.18167	0.913324	0.81628
51769	45053	47411	48054	44331	45076	51181	47820	42044	39850	197700	1.35421	1.04879	1.15603	1.18527	1.01596	1.04984	1.32747	1.17462	0.91196	0.812187
51687	44971	47207	47908	44211	44950	51035	47716	41852	39732	197800	1.35048	1.04507	1.14675	1.17863	1.0105	1.04411	1.32083	1.1699	0.903229	0.806821
51727	44966	47306	47971	44264	44953	51062	47749	41874	39741	197900	1.3523	1.04484	1.15125	1.18149	1.01291	1.04425	1.32206	1.1714	0.904229	0.807231
51723	44978	47256	47890	44220	45023	51112	47782	41908	39764	198000	1.35211	1.04538	1.14898	1.17781	1.01091	1.04743	1.32433	1.1729	0.905775	0.808276
51589	44840	47111	47800	44127	44782	50894	47579	41739	39610	198100	1.34602	1.03911	1.14238	1.17372	1.00668	1.03647	1.31442	1.16367	0.89809	0.801273
51795	44937	47212	47900	44197	44867	51008	47685	41797	39723	198200	1.35539	1.04352	1.14698	1.17826	1.00987	1.04034	1.3196	1.16849	0.900728	0.806412
51755	44944	47336	47929	44220	44914	51052	47813	41906	39725	198300	1.35357	1.04384	1.15261	1.17958	1.01091	1.04247	1.3216	1.17431	0.905684	0.806503
51748	45000	47223	47897	44173	44910	50986	47713	41809	39737	198400	1.35325	1.04638	1.14748	1.17813	1.00878	1.04229	1.3186	1.16976	0.901273	0.807049
51698	44915	47219	47865	44140	44863	50961	47764	41779	39631	198500	1.35098	1.04252	1.14729	1.17667	1.00728	1.04015	1.31746	1.17208	0.899909	0.802228
51721	44946	47141	47754	44106	44823	50931	47635	41738	39636	198600	1.35202	1.04393	1.14375	1.17162	1.00573	1.03834	1.3161	1.16621	0.898045	0.802456
51646	44872	47214	47780	44073	44749	50930	47694	41751	39594	198700	1.34861	1.04056	1.14707	1.17281	1.00423	1.03497	1.31605	1.16889	0.898636	0.800546
51717	44979	47164	47773	44118	44920	50989	47629	41690	39649	198800	1.35184	1.04543	1.14479	1.17249	1.00628	1.04275	1.31874	1.16594	0.895862	0.803047
51705	44885	47174	47793	44071	44789	50912	47760	41708	39562	198900	1.3513	1.04116	1.14525	1.1734	1.00414	1.03679	1.31523	1.1719	0.89668	0.79909
51636	44882	47017	47631	44022	44787	50901	47612	41615	39532	199000	1.34816	1.04102	1.13811	1.16603	1.00191	1.0367	1.31473	1.16517	0.892451	0.797726
51599	44843	47107	47649	43997	44723	50838	47635	41614	39468	199100	1.34648	1.03925	1.1422	1.16685	1.00077	1.03379	1.31187	1.16621	0.892406	0.794816
51637	44953	47066	47662	44037	44838	50958	47668	41611	39489	199200	1.3482	1.04425	1.14034	1.16744	1.00259	1.03902	1.31733	1.16771	0.892269	0.795771
51632	44834	47025	47648	44026	44687	50795	47548	41557	39471	199300	1.34798	1.03884	1.13847	1.1668	1.00209	1.03215	1.30991	1.16226	0.889814	0.794952
51584	44896	46996	47546	43978	44774	50913	47625	41554	39468	199400	1.34579	1.04166	1.13715	1.16216	0.999909	1.03611	1.31528	1.16576	0.889677	0.794816
51581	44868	46960	47464	43918	44690	50727	47659	41461	39404	199500	1.34566	1.04038	1.13552	1.15844	0.997181	1.03229	1.30682	1.1673	0.885448	0.791905
51588	44805	46973	47507	43914	44658	50729	47712	41494	39411	199600	1.34598	1.03752	1.13611	1.16039	0.996999	1.03083	1.30691	1.16971	0.886949	0.792224
[truncated: 403 more rows]

## Sheet: F0 (mean background fluo.)
	F0
	21990
