# Supplementary material for: Development of a simple and versatile in vitro method for production, stimulation, and analysis of bioengineered muscle
Source: PLoS One. 2022 Aug 11;17(8):e0272610. doi: 10.1371/journal.pone.0272610 (PMC9371355; doi:10.1371/journal.pone.0272610)
Supplement: S3 Dataset — Used to generate contraction graph in Fig 1D. (XLSX) [file pone.0272610.s006.xlsx]

## Sheet: Hoja1
	AB1079 contraction with 100 µM ACh applied at t=10s
	Time (ms)	Contraction (AU)	Speed of contraction (AU)
	0	795.688	Analysis started at t0=20s to remove oscillations caused by addition of ACh to the medium.
	100	787.592
	200	782.622
	300	773.819
	400	763.198
	500	764.648
	600	778.828
	700	761.407
	800	761.286
	900	753.455
	1000	759.059
	1100	744.411
	1200	746.064
	1300	764.254
	1400	722.384
	1500	723.017
	1600	741.537
	1700	729.601
	1800	729.44
	1900	710.794
	2000	714.449
	2100	728.707
	2200	709.11
	2300	700.733
	2400	706.202
	2500	693.751
	2600	685.417
	2700	685.561
	2800	670.784
	2900	686.949
	3000	690.543
	3100	675.977
	3200	674.297
	3300	662.196
	3400	663.467
	3500	665.354
	3600	651.262
	3700	653.667
	3800	639.921
	3900	643.686
	4000	657.089
	4100	642.95
	4200	638.478
	4300	635.846
	4400	629.917
	4500	624.127
	4600	625.889
	4700	608.403
	4800	620.759
	4900	604.778
	5000	586.547
	5100	582.027
	5200	568.813
	5300	590.187
	5400	586.367
	5500	567.233
	5600	561.987
	5700	561.327
	5800	579.198
	5900	556.521
	6000	569.31
	6100	561.321
	6200	560.873
	6300	565.82
	6400	555.219
	6500	553.559
	6600	537.542
	6700	530.295
	6800	564.937
	6900	520.043
	7000	504.936
	7100	491.168
	7200	501.447
	7300	514.971
	7400	498.942
	7500	502.103
	7600	493.042
	7700	476.937
	7800	485.533
	7900	483.732
	8000	470.116
	8100	453.713
	8200	458.167
	8300	463.589
	8400	433.079
	8500	440.818
	8600	432.701
	8700	425.887
	8800	437.016
	8900	433.714
	9000	417.199
	9100	410.265
	9200	419.498
	9300	410.984
	9400	377.985
	9500	389.401
	9600	360.419
	9700	753.358
	9800	478.938
	9900	374.827
	10000	473.792
	10100	329.662
	10200	326.368
	10300	321.269
	10400	331.83
	10500	1310.52
	10600	729.844
	10700	642.484
	10800	395.15
	10900	404.022
	11000	407.406
	11100	932.355
	11200	180.517
	11300	848.122
	11400	447.766
	11500	370.785
	11600	874.868
	11700	1040.61
	11800	1109.32
	11900	277.022
	12000	516.194
	12100	410.444
	12200	283.365
	12300	875.2
	12400	492.701
	12500	830.959
	12600	790.346
	12700	496.585
	12800	445.954
	12900	142.979
	13000	88.886
	13100	104.878
	13200	215.49
	13300	168.826
	13400	134.934
	13500	160.361
	13600	166.358
	13700	167.583
	13800	163.001
	13900	132.855
	14000	162.191
	14100	152.905
	14200	143.452
	14300	110.868
	14400	110.316
	14500	136.258
	14600	120.103
	14700	109.101
	14800	114.573
	14900	114.132
	15000	117.841
	15100	113.144
	15200	95.1994
	15300	90.796
	15400	88.1489
	15500	85.2857
	15600	82.6909
	15700	77.3913
	15800	71.3155
	15900	73.7494
	16000	70.4513
	16100	73.7034
	16200	72.2487
	16300	69.2397
	16400	66.4097
	16500	68.1933
	16600	63.2862
	16700	54.2832
	16800	56.0449
	16900	56.2876
	17000	45.046
	17100	46.6435
	17200	44.5611
	17300	41.3712
	17400	42.3238
	17500	45.6452
	17600	46.9149
	17700	49.4966
	17800	55.2868
	17900	60.1914
	18000	53.0629
	18100	62.9144
	18200	71.3639
	18300	72.9524
	18400	65.6184
	18500	57.9344
	18600	75.3121
	18700	104.01
	18800	78.1579
	18900	64.1977
	19000	88.5303
	19100	112.87
	19200	107.547
	19300	107.805
	19400	106.502
	19500	113.198
	19600	125.854
	19700	117.711
	19800	113.133
	19900	134.798
	20000	137.879	40.889
	20100	126.988	48.4703
	20200	136.607	49.1914
	20300	143.367	49.7962
	20400	156.905	46.0107
	20500	167.344	50.9377
	20600	144.446	50.2434
	20700	144.786	52.8192
	20800	166.929	42.1696
	20900	171.649	45.6114
	21000	164.973	42.5781
	21100	162.46	46.0076
	21200	165.094	48.5014
	21300	177.82	44.6856
	21400	185.547	42.2267
	21500	175.082	42.0857
	21600	180.449	47.2651
	21700	171.802	55.673
	21800	184.838	54.0301
	21900	196.485	43.7931
	22000	193.536	59.1222
	22100	206.689	42.5772
	22200	216.78	42.3736
	22300	208.875	47.2721
	22400	213.888	51.7784
	22500	228.195	64.8512
	22600	214.128	50.9015
	22700	205.419	57.047
	22800	239.538	43.6625
	22900	234.005	43.3238
	23000	233.805	44.8476
	23100	243.367	44.7408
	23200	247.45	44.2491
	23300	244.86	43.109
	23400	256.761	46.4541
	23500	252.533	43.0045
	23600	257.951	82.6802
	23700	256.239	60.2712
	23800	275.922	59.7304
	23900	228.148	73.4952
	24000	248.192	57.029
	24100	249.954	59.0154
	24200	254.028	53.9931
	24300	278.969	50.3562
	24400	271.862	44.6506
	24500	256.52	57.8933
	24600	263.452	47.0321
	24700	288.968	41.6667
	24800	281.25	47.0032
	24900	284.78	51.0532
	25000	296.893	50.0467
	25100	283.942	50.2986
	25200	311.075	54.1003
	25300	306.252	47.9784
	25400	306.411	43.4422
	25500	326.656	50.0729
	25600	312.894	41.7851
	25700	306.441	45.983
	25800	317.563	45.2773
	25900	321.912	42.3012
	26000	329.059	43.8906
	26100	323.623	61.8592
	26200	342.341	47.553
	26300	363.678	43.367
	26400	362.649	47.7386
	26500	370.986	46.4392
	26600	381.558	49.4941
	26700	379.412	44.7094
	26800	365.948	52.0019
	26900	387.166	46.9207
	27000	391.831	42.4566
	27100	401.439	42.3534
	27200	392.595	61.2495
	27300	408.742	44.93
	27400	429.5	46.2435
	27500	418.813	44.8619
	27600	415.753	45.8298
	27700	431.975	42.2411
	27800	432.917	42.6917
	27900	428.863	41.9152
	28000	423.13	44.1355
	28100	434.845	41.584
	28200	434.757	41.7148
	28300	436.209	49.9234
	28400	438.091	52.7789
	28500	461.52	43.1348
	28600	464.052	46.4876
	28700	459.975	47.1228
	28800	448.38	42.2109
	28900	445.69	42.567
	29000	449.943	42.5604
	29100	442.385	43.1861
	29200	445.656	42.1725
	29300	447.898	45.0336
	29400	449.714	49.6332
	29500	459.827	43.636
	29600	471.375	45.6073
	29700	463.705	44.0784
	29800	467.126	44.0132
	29900	473.613	43.824
	30000	479.795	43.0246
	30100	482.077	44.6216
	30200	484.571	42.1747
	30300	485.087	47.7821
	30400	493.066	48.8475
	30500	501.354	45.1909
	30600	510.108	43.173
	30700	511.8	45.8772
	30800	519.859	43.9796
	30900	529.285	41.6214
	31000	530.323	42.3099
	31100	532.596	42.7917
	31200	539.736	41.8245
	31300	542.768	43.8245
	31400	547.422	46.3378
	31500	556.438	45.4088
	31600	565.259	46.0973
	31700	571.865	47.5246
	31800	583.743	43.9918
	31900	592.942	42.7749
	32000	596.751	43.215
	32100	602.355	42.1268
	32200	607.99	41.3875
	32300	606.974	44.7432
	32400	612.504	42.6742
	32500	621.759	41.7929
	32600	621.895	42.2712
	32700	628.076	41.6993
	32800	630.88	43.9789
	32900	633.154	44.1985
	33000	641.585	41.9862
	33100	646.787	42.405
	33200	648.579	45.4485
	33300	650.913	47.7043
	33400	656.002	46.2045
	33500	652.382	45.4434
	33600	656.318	41.4072
	33700	665.108	42.6827
	33800	660.397	49.5112
	33900	663.266	49.3171
	34000	682.407	42.5657
	34100	686.323	42.4118
	34200	686.55	44.2255
	34300	692.802	47.7748
	34400	694.935	54.1772
	34500	711.245	43.1961
	34600	724.76	43.8111
	34700	716.292	51.606
	34800	723.636	47.5469
	34900	739.131	46.4601
	35000	739.343	43.5013
	35100	741.107	42.413
	35200	741.809	46.3419
	35300	745.694	45.7619
	35400	758.035	43.7778
	35500	761.371	43.5113
	35600	762.079	44.0579
	35700	765.149	43.3646
	35800	767.577	42.5341
	35900	771.389	43.815
	36000	771.622	46.0693
	36100	782.482	46.0618
	36200	786.844	47.4954
	36300	772.461	53.6838
	36400	798.12	42.1054
	36500	799.443	43.1832
	36600	801.621	43.1168
	36700	800.027	44.367
	36800	798.15	44.0015
	36900	808.747	41.8337
	37000	809.661	43.126
	37100	808.448	45.7975
	37200	812.656	44.8174
	37300	822.302	45.0625
	37400	825.234	45.6958
	37500	829.934	45.3031
	37600	834.349	45.4709
	37700	817.988	50.4671
	37800	839.324	43.3906
	37900	838.455	44.4947
	38000	839.533	43.9653
	38100	847.639	42.6922
	38200	849.296	42.0524
	38300	849.893	43.0618
	38400	849.816	45.3697
	38500	857.965	43.6859
	38600	860.42	44.0959
	38700	858.078	43.0662
	38800	858.815	43.117
	38900	857.821	46.2734
	39000	865.317	47.6075
	39100	873.707	47.3205
	39200	883.166	51.6682
	39300	892.142	46.2403
	39400	905.744	41.8807
	39500	907.456	48.8453
	39600	907.232	45.3086
	39700	914.031	48.7762
	39800	921.374	45.734
	39900	918.293	42.2391
	40000	933.172	42.5473
	40100	935.624	42.3048
	40200	937.004	43.269
	40300	937.375	46.0603
	40400	938.326	44.8784
	40500	943.664	41.6886
	40600	952.697	42.6316
	40700	952.434	43.6917
	40800	952.04	42.76
	40900	954.211	42.9677
	41000	955.528	42.7656
	41100	956.917	41.3328
	41200	961.233	46.7972
	41300	963.071	46.642
	41400	961.866	41.7584
	41500	968.796	44.358
	41600	972.544	45.8334
	41700	968.688	45.4721
	41800	971.999	45.6756
	41900	977.046	43.2214
	42000	981.99	43.4578
	42100	986.009	48.7478
	42200	985.661	44.6905
	42300	991.1	46.6598
	42400	1001.96	43.8704
	42500	1000.45	45.2532
	42600	1008.07	44.681
	42700	1005.42	43.349
	42800	1018.25	45.0937
	42900	1014.35	55.3982
	43000	1014.96	79.8696
	43100	1015.74	48.6984
	43200	1035.43	102.856
	43300	1050.85	62.8774
	43400	1042.86	94.6479
	43500	1016.04	60.6652
	43600	1055.25	43.3262
	43700	1059.52	44.9101
	43800	1048.53	50.4321
	43900	1059.8	49.2976
	44000	1057.3	63.2359
	44100	1075.73	48.2133
	44200	1072.47	50.123
	44300	1071.55	61.4147
	44400	1078.95	45.8529
	44500	1085.34	56.111
	44600	1097.94	48.7835
	44700	1082.96	47.6734
	44800	1083.51	56.4933
	44900	1093.52	44.4278
	45000	1087.54	52.4768
	45100	1096.16	51.489
	45200	1093.3	44.2017
	45300	1098.52	52.487
	45400	1108.31	59.869
	45500	1104.83	43.483
	45600	1121.61	44.1406
	45700	1123.61	45.849
	45800	1122.48	49.0508
	45900	1120.88	48.786
	46000	1116.12	46.2634
	46100	1134.68	55.5492
	46200	1128.33	54.4641
	46300	1124.49	57.0838
	46400	1142.02	57.6071
	46500	1142.74	47.4966
	46600	1138.81	47.5452
	46700	1140.11	48.6731
	46800	1146.62	43.5064
	46900	1151.21	44.7768
	47000	1153.09	53.2947
	47100	1147.18	44.0876
	47200	1157.46	44.786
	47300	1155.77	46.9883
	47400	1153.39	43.5317
	47500	1159.07	45.1778
	47600	1158.69	42.6793
	47700	1165.03	43.4857
	47800	1165.71	43.6912
	47900	1161.38	46.885
	48000	1162.98	45.3468
	48100	1167.5	43.6234
	48200	1173.88	43.8415
	48300	1175.57	45.2114
	48400	1178.54	43.3709
	48500	1178.47	44.3748
	48600	1182.47	49.7933
	48700	1185.13	43.9991
	48800	1178.38	43.2946
	48900	1185.84	45.2469
	49000	1186.78	45.9577
	49100	1187.69	48.6153
	49200	1184.02	44.2467
	49300	1193.39	43.1178
	49400	1196.29	48.9937
	49500	1195.08	44.7727
	49600	1200.97	52.043
	49700	1206.15	42.635
	49800	1206.87	45.2714
	49900	1217.25	49.7748
	50000	1210.52	48.4246
	50100	1219.88	45.4205
	50200	1223.7	41.672
	50300	1228.5	45.2299
	50400	1231.22	41.9332
	50500	1230.3	43.4925
	50600	1238.12	41.3352
	50700	1232.45	43.1832
	50800	1232.4	42.9475
	50900	1233.95	45.955
	51000	1233.54	44.9733
	51100	1232.63	42.1978
	51200	1236.44	47.8232
	51300	1235.51	44.5728
	51400	1239.34	42.405
	51500	1247.28	46.1508
	51600	1246.67	42.494
	51700	1251.11	42.0558
	51800	1256.41	46.3322
	51900	1251.75	43.1056
	52000	1259.75	41.2382
	52100	1261.65	46.902
	52200	1259.18	43.5419
	52300	1263.56	42.8016
	52400	1270.35	43.4833
	52500	1267.18	46.1399
	52600	1269.01	44.8366
	52700	1274.1	42.3933
	52800	1277.18	42.6042
	52900	1279.13	44.9018
	53000	1282.12	43.565
	53100	1284.16	44.3653
	53200	1290.29	52.1981
	53300	1290.54	42.8228
	53400	1297.27	42.9658
	53500	1303.24	48.536
	53600	1299.52	42.8284
	53700	1304.82	50.7354
	53800	1310.69	41.7822
	53900	1306.88	43.1409
	54000	1305.37	45.0487
	54100	1306.02	51.2213
	54200	1307.62	47.6367
	54300	1312.06	41.6227
	54400	1320.45	49.2235
	54500	1321.68	47.3855
	54600	1320.13	41.5765
	54700	1326.58	41.3051
	54800	1325.21	41.44
	54900	1325.14	41.8435
	55000	1325.43	44.557
	55100	1327.8	43.6946
	55200	1328.52	42.5828
	55300	1329.84	44.8826
	55400	1329.59	50.2697
	55500	1330.9	41.6514
	55600	1333.89	48.6729
	55700	1336.51	57.066
	55800	1333.57	42.0889
	55900	1338.62	51.2392
	56000	1344.8	50.143
	56100	1336.24	58.0755
	56200	1343.78	43.8191
	56300	1344.92	46.8689
	56400	1356.31	43.7065
	56500	1345.55	44.6805
	56600	1347	56.0125
	56700	1340.16	42.1764
	56800	1346.96	42.3807
	56900	1352.17	42.2926
	57000	1348.93	46.1153
	57100	1347.96	46.2238
	57200	1348.97	44.8471
	57300	1354.54	40.6832
	57400	1356.33	43.822
	57500	1357.22	43.4779
	57600	1357.75	49.3025
	57700	1361.82	55.2725
	57800	1363.03	45.1241
	57900	1366.97	42.8437
	58000	1373.07	42.8362
	58100	1373.16	60.1068
	58200	1372.61	43.8279
	58300	1376.09	73.7226
	58400	1379.81	50.8679
	58500	1379.17	49.81
	58600	1390.21	54.2044
	58700	1387.63	53.0799
	58800	1388.76	44.7683
	58900	1396.13	80.7069
	59000	1386.15	41.8705
	59100	1394.44	40.8902
	59200	1401.5	49.6473
	59300	1396.35	46.3364
	59400	1401.15	47.0581
	59500	1406.15	61.2688
	59600	1402.04	44.0331
	59700	1410.86	44.1221
	59800	1414.44	47.1846
	59900	1414.73	47.0851
	60000	1419.55	45.0098
	60100	1421.74	42.611
	60200	1425.05	41.1397
	60300	1429.18	59.84
	60400	1427.86	57.3792
	60500	1427.26	44.0635
	60600	1436.8	44.9526
	60700	1434.13	55.5378
	60800	1437.44	51.5817
	60900	1433.45	65.776
	61000	1430.07	47.1484
	61100	1441.52	53.8829
	61200	1444.54	49.4428
	61300	1444.12	115.997
	61400	1454.78	50.1977
	61500	1450.15	129.126
	61600	1439.2	46.2101
	61700	1449.63	52.1086
	61800	1457.44	47.689
	61900	1454.79	47.2361
	62000	1454.57	49.2057
	62100	1453.79	55.3601
	62200	1461.91	44.6907
	62300	1462.85	45.5934
	62400	1468.94	78.5705
	62500	1459.13	66.3331
	62600	1466.36	45.5056
	62700	1478.32	48.4105
	62800	1480.61	52.1626
	62900	1477.13	48.9017
	63000	1481.65	46.2751
	63100	1483.77	49.1629
	63200	1484.18	54.7988
	63300	1484.44	46.2058
	63400	1491.63	50.2123
	63500	1496.2	43.5611
	63600	1496.49	45.6031
	63700	1502.67	64.153
	63800	1500.02	57.6893
	63900	1505.98	47.0584
	64000	1512.86	44.7926
	64100	1518.15	46.85
	64200	1517.14	47.3619
	64300	1518.2	46.9475
	64400	1520.33	64.9436
	64500	1524.95	50.2682
	64600	1525.25	57.1091
	64700	1537.53	59.3704
	64800	1532.82	49.5041
	64900	1533.08	44.4456
	65000	1541.53	46.0813
	65100	1539.93	53.0838
	65200	1542.26	47.1819
	65300	1544.73	47.4166
	65400	1547.26	52.722
	65500	1548.81	44.6613
	65600	1553.1	47.9832
	65700	1554.44	49.0343
	65800	1554.89	74.1171
	65900	1553.97	45.2182
	66000	1559.31	54.9243
	66100	1566.29	50.8691
	66200	1560.66	57.4322
	66300	1576.84	44.9025
	66400	1567.67	47.2104
	66500	1567.53	44.0429
	66600	1570.47	43.4429
	66700	1572.73	42.2751
	66800	1571.82	44.0052
	66900	1574.46	50.7266
	67000	1572.61	45.0557
	67100	1578.22	44.8823
	67200	1579.52	53.1035
	67300	1581.44	56.218
	67400	1581.74	44.4166
	67500	1588.05	46.6841
	67600	1589.91	52.1069
	67700	1589.18	44.681
	67800	1594.67	45.4684
	67900	1597.23	43.5305
	68000	1592.62	50.0488
	68100	1593.67	50.7872
	68200	1593.48	47.232
	68300	1598.93	41.5755
	68400	1600.39	63.394
	68500	1600.05	63.2996
	68600	1600.98	45.8719
	68700	1609.8	45.0336
	68800	1613.89	45.8497
	68900	1613.13	47.8072
	69000	1613.46	49.4859
	69100	1616.69	44.0674
	69200	1620.53	42.5431
	69300	1623.51	44.084
	69400	1622.78	49.5017
	69500	1622.96	48.4124
	69600	1625.5	46.0715
	69700	1629.75	43.5023
	69800	1629.41	44.2221
	69900	1627.13	48.1999
	70000	1627.78	48.3541
	70100	1630.33	43.4852
	70200	1634.23	43.2311
	70300	1635.06	45.4628
	70400	1636.19	44.6781
	70500	1637.61	44.1834
	70600	1639.16	50.2709
	70700	1640.47	47.6226
	70800	1641.27	41.7883
	70900	1647.46	49.3767
	71000	1647.63	47.2009
	71100	1646.86	44.3729
	71200	1652.28	43.0789
	71300	1653.17	43.6727
	71400	1655.38	50.9576
	71500	1654.09	51.3781
	71600	1652.79	46.5659
	71700	1656.7	45.1944
	71800	1658.85	45.6802
	71900	1660.89	43.7746
	72000	1657.44	43.7518
	72100	1657.1	42.3106
	72200	1658.78	43.9252
	72300	1658.2	48.4034
	72400	1659.09	51.0989
	72500	1661.09	50.1702
	72600	1664.2	42.0701
	72700	1669.44	45.8412
	72800	1668.79	45.9426
	72900	1669.34	47.8478
	73000	1670.54	47.8018
	73100	1674.35	44.1727
	73200	1673.83	43.6761
	73300	1672.23	45.1328
	73400	1673.82	42.7056
	73500	1672.52	42.7216
	73600	1673.47	51.142
	73700	1673.34	50.7295
	73800	1674.39	43.8948
	73900	1679.29	43.7233
	74000	1680.36	56.3982
	74100	1679.79	45.3449
	74200	1682.25	42.6691
	74300	1685.34	42.6611
	74400	1685.73	52.1916
	74500	1683.9	55.8557
	74600	1685.62	52.8533
	74700	1685.23	43.4889
	74800	1694.19	55.3423
	74900	1691.94	55.2445
	75000	1693.51	59.3167
	75100	1691.75	47.4538
	75200	1696.42	47.1116
	75300	1693.23	44.1411
	75400	1695.79	51.5763
	75500	1696.48	46.1063
	75600	1697.77	43.2985
	75700	1699.95	46.51
	75800	1697.07	46.153
	75900	1698.95	44.6268
	76000	1697.93	49.5026
	76100	1696.17	44.3597
	76200	1695	45.7989
	76300	1694.97	57.3138
	76400	1694.82	43.3948
	76500	1698.98	43.3106
	76600	1700.85	44.9762
	76700	1700.48	46.4125
	76800	1702.27	50.2782
	76900	1702.96	51.1412
	77000	1703.51	43.8053
	77100	1709.05	51.2641
	77200	1709.32	48.6109
	77300	1710.17	48.9589
	77400	1712.59	47.1673
	77500	1713.38	47.0776
	77600	1714.28	44.6136
	77700	1715.94	47.4985
	77800	1716.72	53.692
	77900	1714.77	53.2587
	78000	1718.86	53.3771
	78100	1723.61	49.1269
	78200	1725.23	73.9799
	78300	1726.13	52.0335
	78400	1727.18	52.1587
	78500	1732.64	54.0831
	78600	1734.41	52.3368
	78700	1727.2	54.1363
	78800	1729.05	51.9418
	78900	1734.28	44.4772
	79000	1734.89	47.7685
	79100	1730.17	62.1078
	79200	1733.1	47.5883
	79300	1732.15	50.1296
	79400	1731.84	46.6469
	79500	1734.14	44.5696
	79600	1736.46	45.5282
	79700	1739.26	87.5249
	79800	1739.7	110.654
	79900	1742.63	78.5411
	80000	1755.85	43.111
	80100	1766.47	47.7145
	80200	1770.3	45.1498
	80300	1766.19	47.9582
	80400	1767.01	47.6724
	80500	1768.01	46.011
	80600	1763.37	57.3853
	80700	1763.54	45.4908
	80800	1759.67	44.2163
	80900	1756.01	46.6676
	81000	1757.86	54.1349
	81100	1758.13	42.6951
	81200	1762.45	42.04
	81300	1764.35	49.5082
	81400	1763.54	48.6491
	81500	1765.1	45.5538
	81600	1769.1	47.9878
	81700	1770.54	48.3448
	81800	1772.28	44.3597
	81900	1775.37	47.5627
	82000	1775.35	50.6174
	82100	1777.54	50.1116
	82200	1780.56	45.0455
	82300	1784.27	43.8092
	82400	1786.68	42.4505
	82500	1787.13	53.7093
	82600	1783.73	51.5123
	82700	1786.8	45.7228
	82800	1790.09	49.0904
	82900	1791.62	51.6979
	83000	1788.47	57.139
	83100	1790.5	52.7176
	83200	1794.72	49.8044
	83300	1798.53	46.5671
	83400	1800.61	43.2501
	83500	1803.55	70.3936
	83600	1803.19	58.3464
	83700	1803.22	47.6887
	83800	1809.7	49.5851
	83900	1810.26	64.1578
	84000	1811.99	52.9571
	84100	1809.94	61.9366
	84200	1809.64	63.5277
	84300	1815.74	71.6025
	84400	1819.32	48.4582
	84500	1826.23	53.0926
	84600	1828.18	46.6002
	84700	1829.18	44.1601
	84800	1828.85	43.101
	84900	1832.05	43.0901
	85000	1829.99	48.8159
	85100	1830.52	54.5031
	85200	1830.9	44.9993
	85300	1834.48	47.7337
	85400	1836.99	51.534
	85500	1836.91	62.9468
	85600	1836.9	46.0462
	85700	1842.01	45.4655
	85800	1843.88	53.5556
	85900	1839.96	45.4402
	86000	1841.72	48.8876
	86100	1842.06	53.1145
	86200	1840.79	49.4764
	86300	1842.8	51.6347
	86400	1846.47	52.273
	86500	1847.08	58.8167
	86600	1846.88	78.1703
	86700	1849.74	50.9168
	86800	1853.4	48.2658
	86900	1857.07	49.4759
	87000	1856.17	53.122
	87100	1857.87	59.0803
	87200	1856.72	45.3682
	87300	1860.14	45.4191
	87400	1862.37	44.6122
	87500	1861.38	46.6559
	87600	1862.4	44.8719
	87700	1862.31	43.1421
	87800	1864.27	49.5311
	87900	1864.21	48.1002
	88000	1865.21	46.9069
	88100	1867.45	52.9578
	88200	1868.11	52.0386
	88300	1869.54	46.7714
	88400	1873.14	45.4176
	88500	1874.2	47.5824
	88600	1872.71	48.9567
	88700	1874.86	54.0789
	88800	1876.35	49.6901
	88900	1877.87	45.2085
	89000	1882.07	49.3925
	89100	1881.64	59.8245
	89200	1879.95	55.3333
	89300	1882.89	52.2237
	89400	1886.02	49.4603
	89500	1889.26	48.8932
	89600	1891.13	50.5012
	89700	1893.22	52.1748
	89800	1894.52	52.5328
	89900	1895.91	48.9603
	90000	1895.87	60.9256
	90100	1892.15	44.9721
	90200	1894.26	45.6788
	90300	1897.32	51.8929
	90400	1895.15	46.7383
	90500	1895.59	44.8218
	90600	1896.72	48.3487
	90700	1897.61	48.9122
	90800	1899.06	47.982
	90900	1900.96	47.8164
	91000	1902.55	55.7941
	91100	1903.6	55.2268
	91200	1905.96	76.9738
	91300	1908.97	45.7306
	91400	1910.63	67.6624
	91500	1913.31	85.7711
	91600	1908.63	78.242
	91700	1912.6	89.084
	91800	1914.51	59.8996
	91900	1916.02	68.9289
	92000	1910.39	53.2375
	92100	1915.47	61.2223
	92200	1914.78	53.9882
	92300	1918.23	48.3142
	92400	1920.04	55.3771
	92500	1916.69	49.2188
	92600	1917.12	55.4454
	92700	1920.26	50.944
	92800	1919.74	44.5219
	92900	1923.76	48.9684
	93000	1921.91	48.2551
	93100	1924.47	52.8355
	93200	1923.19	43.1866
	93300	1926.61	43.4631
	93400	1925.74	48.4667
	93500	1925.86	45.6297
	93600	1926.6	44.3787
	93700	1926.78	43.1015
	93800	1927.05	55.8554
	93900	1925.53	53.5488
	94000	1927.57	46.323
	94100	1930.73	43.5139
	94200	1931.98	51.659
	94300	1931.54	51.8786
	94400	1932.33	45.4135
	94500	1934.02	48.3475
	94600	1935.29	44.1358
	94700	1934.26	46.5445
	94800	1933.01	51.1763
	94900	1932.4	48.0216
	95000	1933.79	54.2249
	95100	1935.81	46.0241
	95200	1935.03	55.227
	95300	1933.23	51.5795
	95400	1934.79	46.1472
	95500	1936.82	48.1179
	95600	1937.26	44.3609
	95700	1938.26	55.7467
	95800	1938.24	43.7895
	95900	1938.34	44.1224
	96000	1939.99	68.72
	96100	1937.51	47.7451
	96200	1939.97	51.8569
	96300	1940.71	46.4944
	96400	1940.84	50.8166
	96500	1939.58	52.6218
	96600	1939.88	48.6724
	96700	1941.68	52.9853
	96800	1942.3	46.3716
	96900	1940.82	57.5113
	97000	1941.13	58.5412
	97100	1942.13	44.2649
	97200	1944.31	44.0329
	97300	1944.7	57.3595
	97400	1944.61	48.2551
	97500	1943.79	46.4516
	97600	1946.83	66.9866
	97700	1944.48	46.8954
	97800	1945.64	55.4846
	97900	1949.03	58.5825
	98000	1946.51	52.9639
	98100	1947.44	49.4292
	98200	1950.3	47.0112
	98300	1951.1	44.5988
	98400	1948.62	45.9205
	98500	1948.86	47.0956
	98600	1949.92	47.8886
	98700	1950.16	45.9113
	98800	1951.43	45.8006
	98900	1952.76	46.8079
	99000	1953.8	44.8597
	99100	1954.7	49.9085
	99200	1955.5	48.5669
	99300	1956.28	43.2238
	99400	1957.06	44.9791
	99500	1956.93	51.6787
	99600	1956.73	49.9893
	99700	1956.45	45.4558
	99800	1957.31	43.182
	99900	1957.76	43.3067
	100000	1957.39	45.0059
	100100	1957.58	48.2736
	100200	1957.78	46.7738
	100300	1958.79	50.6738
	100400	1959.15	44.4801
	100500	1957.29	45.2882
	100600	1956.07	45.7221
	100700	1957.29	45.4458
	100800	1957.15	42.9947
	100900	1956.32	43.5857
	101000	1955.62	44.0458
	101100	1956.37	44.154
	101200	1956.94	45.5844
	101300	1957.9	44.2133
	101400	1957.31	42.5704
	101500	1956.92	43.6771
	101600	1956.86	42.949
	101700	1956.56	43.3264
	101800	1956.79	44.233
	101900	1956.37	45.8668
	102000	1957.42	49.9664
	102100	1957.05	47.5452
	102200	1958.55	47.7267
	102300	1958.48	47.5051
	102400	1957.2	46.2928
	102500	1956.85	47.7838
	102600	1958.76	45.8057
	102700	1958.41	43.5066
	102800	1958.03	45.7656
	102900	1958.34	50.5087
	103000	1958.24	43.2659
	103100	1960.02	49.1972
	103200	1961.79	48.1177
	103300	1960.92	47.9886
	103400	1961.13	46.3252
	103500	1962.44	49.3687
	103600	1963.63	49.0073
	103700	1964.36	45.3887
	103800	1963	46.0635
	103900	1963.69	46.948
	104000	1962.73	43.5813
	104100	1962.76	45.9037
	104200	1963.83	43.2109
	104300	1963.66	43.3717
	104400	1963.24	44.4665
	104500	1963.03	44.538
	104600	1963.57	48.5605
	104700	1963.87	46.056
	104800	1963.56	43.3918
	104900	1962.12	44.216
	105000	1963.13	50.0642
	105100	1962.9	46.0061
	105200	1963.48	44.2564
	105300	1965.03	44.3782
	105400	1966.4	47.5705
	105500	1967.18	48.5542
	105600	1967.3	47.9224
	105700	1968.58	45.8865
	105800	1970.04	49.6999
	105900	1970.75	50.7896
	106000	1968.57	44.3274
	106100	1967.97	43.6863
	106200	1967.12	51.1738
	106300	1966.6	54.658
	106400	1966.01	42.8566
	106500	1963.65	42.7031
	106600	1964.05	47.6226
	106700	1963.39	53.5378
	106800	1964.62	49.1075
	106900	1966.07	45.5071
	107000	1967.97	49.1902
	107100	1968.71	59.263
	107200	1969.19	44.3651
	107300	1971.05	46.3947
	107400	1972.65	43.2596
	107500	1971.34	46.2084
	107600	1970.26	43.4179
	107700	1970.99	46.4811
	107800	1970	50.7986
	107900	1970.06	60.1409
	108000	1971.59	59.2603
	108100	1970	74.0701
	108200	1970.61	43.9218
	108300	1975.13	42.8775
	108400	1976.35	51.0877
	108500	1975.71	43.3179
	108600	1976.62	43.4222
	108700	1977.79	46.7636
	108800	1977.08	43.0852
	108900	1978.08	43.699
	109000	1979.12	47.8298
	109100	1979.14	47.8769
	109200	1980.27	43.0626
	109300	1981.2	41.987
	109400	1981.64	50.0698
	109500	1980.96	46.2646
	109600	1982.01	42.8914
	109700	1983.4	43.2377
	109800	1983.86	53.774
	109900	1983.65	55.5981
	110000	1984.68	44.7155
	110100	1986.65	43.4283
	110200	1988.27	47.0185
	110300	1987.88	43.6134
	110400	1988.4	46.4093
	110500	1989.34	42.2301
	110600	1989.67	43.6501
	110700	1990.55	53.9449
	110800	1989.92	51.7054
	110900	1991.4	51.6991
	111000	1992.08	43.1465
	111100	1993.77	42.3673
	111200	1994.07	42.683
	111300	1993.73	43.3454
	111400	1993.63	43.2085
	111500	1993.49	44.1377
	111600	1993.25	43.6005
	111700	1993.07	42.2805
	111800	1993.2	44.725
	111900	1993.06	49.2928
	112000	1993.09	51.677
	112100	1993.78	43.394
	112200	1992.71	58.7029
	112300	1992.41	50.2461
	112400	1992.12	52.2273
	112500	1990.51	80.2908
	112600	1993.57	56.5947
	112700	1991.66	90.576
	112800	1989.49	68.7548
	112900	1989.97	65.4436
	113000	1990.3	48.4183
	113100	1991.55	47.082
	113200	1992.25	46.3427
	113300	1992.72	47.403
	113400	1993.74	47.3735
	113500	1993.72	60.7136
	113600	1993.31	56.8253
	113700	1993.07	59.1608
	113800	1991.4	64.714
	113900	1993.45	44.3369
	114000	1993.74	47.2736
	114100	1994.1	53.7682
	114200	1993.91	45.8261
	114300	1995.63	44.4176
	114400	1996.59	48.9107
	114500	1996.59	43.6606
	114600	1996.93	47.1294
	114700	1997.21	45.2274
	114800	1996.57	47.5204
	114900	1996.19	44.4042
	115000	1996.93	49.9195
	115100	1997.46	60.6058
	115200	1997.94	45.9256
	115300	1999.94	65.4321
	115400	1999.49	46.4144
	115500	1999.09	48.8791
	115600	1998.64	48.6654
	115700	1999.65	61.25
	115800	1999.85	52.5483
	115900	1998.42	50.6977
	116000	1998.95	53.1867
	116100	2001.21	45.7313
	116200	2001.28	56.1611
	116300	2001.66	50.6162
	116400	2001.57	50.4944
	116500	2002.86	49.3811
	116600	2002.22	54.7039
	116700	2002.98	43.8281
	116800	2002.3	44.3257
	116900	2001.41	55.3579
	117000	2001.77	48.2867
	117100	2001.01	45.5815
	117200	1999.74	54.3627
	117300	1999.44	51.7001
	117400	2000.39	81.723
	117500	2002.03	49.3232
	117600	2003.33	48.429
	117700	2003.6	45.5516
	117800	2004.91	44.4436
	117900	2003.85	44.9962
	118000	2003.8	43.5353
	118100	2004.31	43.4225
	118200	2004.98	50.5812
	118300	2004.34	50.2174
	118400	2004.51	44.9285
	118500	2003.97	44.8933
	118600	2004.63	45.9978
	118700	2004.8	48.9847
	118800	2004.86	46.9767
	118900	2005.24	44.6888
	119000	2006.14	45.457
	119100	2006.08	45.0676
	119200	2006.82	44.1258
	119300	2007.7	46.6206
	119400	2007.32	44.6345
	119500	2006.99	65.6201
	119600	2007.8	52.4703
	119700	2007.21	44.0071
	119800	2006.12	46.3952
	119900	2005.89	45.4495
	120000	2005.98	44.8716
	120100	2006.5	51.3735
	120200	2006.89	49.5275
	120300	2006.52	44.744
	120400	2006.62	47.8079
	120500	2006.4	42.8067
	120600	2005.79	48.9219
	120700	2004.71	43.5451
	120800	2005.1	46.1085
	120900	2006.21	44.045
	121000	2005.61	56.9252
	121100	2006.03	45.0927
	121200	2006.5	47.0978
	121300	2005.87	72.4838
	121400	2006.35	72.7226
	121500	2005.22	52.71
	121600	2005.96	43.6598
	121700	2007.11	47.6717
	121800	2006.95	44.1075
	121900	2007.06	46.5397
	122000	2007.43	44.369
	122100	2006.41	44.8371
	122200	2006.26	47.858
	122300	2006.68	43.4626
	122400	2006.73	49.5698
	122500	2006.33	46.2101
	122600	2007.17	52.2227
	122700	2007.07	55.8078
	122800	2006.89	46.1654
	122900	2006.37	49.328
	123000	2006.27	44.923
	123100	2006.36	46.2019
	123200	2005.66	45.6698
	123300	2005.5	45.7736
	123400	2004.57	48.9358
	123500	2004.44	47.4429
	123600	2005.01	46.8614
	123700	2005.55	47.9066
	123800	2005.03	52.176
	123900	2005.11	53.9046
	124000	2004.11	44.9983
	124100	2002.88	47.377
	124200	2002.61	45.1686
	124300	2002.55	44.2454
	124400	2003.02	44.4906
	124500	2002.71	47.2804
	124600	2003.1	44.43
	124700	2002.74	49.4652
	124800	2003.18	45.9718
	124900	2003.27	46.8266
	125000	2003.77	54.272
	125100	2003.78	47.1231
	125200	2003.04	47.5005
	125300	2003.35	44.1944
	125400	2004.29	44.4025
	125500	2004.61	43.9113
	125600	2004.48	44.5453
	125700	2004.75	45.4672
	125800	2004.57	44.7007
	125900	2004.22	46.5457
	126000	2003.31	43.725
	126100	2002.71	47.0426
	126200	2002.32	49.3922
	126300	2002.34	44.1304
	126400	2003.37	48.7685
	126500	2004.66	44.1379
	126600	2004.26	44.5368
	126700	2002.85	42.9062
	126800	2002.89	43.1127
	126900	2003.16	44.4786
	127000	2002.8	43.584
	127100	2002.75	42.9033
	127200	2002.6	42.6455
	127300	2002.78	48.3354
	127400	2002.69	45.4631
	127500	2002.08	43.4322
	127600	2001.16	45.4706
	127700	2001.12	42.5244
	127800	2000.55	44.9123
	127900	2000.08	45.0676
	128000	2000.5	43.8473
	128100	2000.85	44.3661
	128200	2001.46	50.0211
	128300	2001.44	49.8854
	128400	2000.48	46.8067
	128500	1999.72	44.6029
	128600	1998.89	43.9526
	128700	1998.43	44.2518
	128800	1998.47	47.7434
	128900	1998.27	52.2477
	129000	1997.65	46.9526
	129100	1996.79	43.6365
	129200	1995.51	50.605
	129300	1994.99	46.7498
	129400	1994.17	44.9137
	129500	1992.41	45.002
	129600	1992.54	46.1566
	129700	1992.01	45.5903
	129800	1991.41	43.8785
	129900	1992.23	43.1258
	130000	1992.74	42.4845
	130100	1993.08	43.7836
	130200	1992.75	46.3753
	130300	1992.54	46.5426
	130400	1992.23	43.1292
	130500	1991.08	46.0978
	130600	1990.45	45.2999
	130700	1990.31	46.9234
	130800	1990.1	44.6216
	130900	1988.77	61.7075
	131000	1988.79	53.6193
	131100	1988.94	69.4797
	131200	1990.59	53.8968
	131300	1988.66	48.0491
	131400	1986.71	44.3527
	131500	1985.27	47.5725
	131600	1985.6	43.5876
	131700	1984.75	44.5964
	131800	1983.83	43.119
	131900	1983.59	46.2077
	132000	1983.66	46.4755
	132100	1983.66	54.3173
	132200	1984.45	45.4135
	132300	1981.67	43.6844
	132400	1980.42	49.4876
	132500	1982.24	46.2585
	132600	1981.28	44.334
	132700	1979.48	44.9081
	132800	1978.49	44.3573
	132900	1978.06	44.1268
	133000	1977.59	44.2734
	133100	1978.06	44.2644
	133200	1978.29	43.2717
	133300	1978.77	42.2987
	133400	1978.84	42.7007
	133500	1979.08	42.4894
	133600	1978.65	43.1258
	133700	1978.94	42.4818
	133800	1978.62	43.7172
	133900	1977.9	45.2335
	134000	1978.06	45.7425
	134100	1976.31	47.1284
	134200	1975.96	43.4998
	134300	1974.66	45.8906
	134400	1973.05	43.3741
	134500	1973.07	45.2046
	134600	1974.26	43.3615
	134700	1973.19	45.4592
	134800	1972.03	47.8028
	134900	1971.68	48.8779
	135000	1974.11	46.6985
	135100	1972.26	45.482
	135200	1971.07	42.5225
	135300	1970.09	46.4845
	135400	1970.8	63.9297
	135500	1969.72	43.4196
	135600	1968.59	65.5374
	135700	1965.43	44.5565
	135800	1967.74	44.3349
	135900	1968.32	52.5199
	136000	1968.18	45.2418
	136100	1969.9	48.8937
	136200	1970.78	54.9887
	136300	1969.08	43.3807
	136400	1969.6	84.1164
	136500	1971.94	47.8198
	136600	1968.19	55.4097
	136700	1965.43	43.4008
	136800	1965.65	48.8589
	136900	1965.23	57.7049
	137000	1965.29	47.5569
	137100	1963.53	42.7914
	137200	1959.69	45.476
	137300	1960.6	42.8989
	137400	1960.77	42.0974
	137500	1958.99	43.5103
	137600	1959.47	50.6824
	137700	1959.29	45.5545
	137800	1961.22	45.2624
	137900	1962.76	52.1237
	138000	1962.89	43.8291
	138100	1964.01	49.2641
	138200	1966.2	43.0772
	138300	1964.42	43.7763
	138400	1963.32	43.6117
	138500	1963.97	63.207
	138600	1965.09	69.9432
	138700	1964.82	45.58
	138800	1958.57	47.1629
	138900	1956.23	44.7987
	139000	1957.68	46.5489
	139100	1958.96	43.3605
	139200	1959.95	42.4906
	139300	1960.8	43.7926
	139400	1959.58	48.8614
	139500	1961.33	45.2046
	139600	1960.56	46.3626
	139700	1959.12	49.5379
	139800	1958.23	72.8374
	139900	1957.65	48.7607
	140000	1962.5	76.5331
	140100	1965.12	44.5776
	140200	1958.19	62.207
	140300	1956.14	48.6979
	140400	1958.28	47.3872
	140500	1956.81	44.0042
	140600	1958.44	53.4469
	140700	1955.54	44.0757
	140800	1958.03	47.8456
	140900	1959.67	46.4536
	141000	1959.69	53.4043
	141100	1959.81	48.0523
	141200	1962.25	45.2296
	141300	1964.74	47.1569
	141400	1965.14	46.0747
	141500	1962.23	43.1905
	141600	1962.07	42.7574
	141700	1963.46	42.603
	141800	1963.22	43.5421
	141900	1963.69	48.8837
	142000	1963.38	42.3999
	142100	1964.65	44.6518
	142200	1964.26	50.0722
	142300	1964.79	51.1546
	142400	1963.83	53.8268
	142500	1963.84	43.484
	142600	1965.38	48.9389
	142700	1964.3	48.063
	142800	1965.11	53.916
	142900	1967.34	49.5194
	143000	1964.52	50.8657
	143100	1966.37	43.3189
	143200	1968.31	52.8217
	143300	1969.56	47.8679
	143400	1968.82	43.2795
	143500	1969.62	51.1609
	143600	1970.35	45.9884
	143700	1969.59	42.0208
	143800	1966.82	46.6688
	143900	1966.99	45.4468
	144000	1966.62	44.7661
	144100	1963.83	46.9331
	144200	1963.97	43.0395
	144300	1964.42	45.064
	144400	1965.4	57.041
	144500	1964.31	44.2423
	144600	1966.81	53.8567
	144700	1968.57	50.3295
	144800	1965.1	62.8103
	144900	1966.6	50.5403
	145000	1967.74	52.4425
	145100	1968.19	61.9047
	145200	1968.18	51.6087
	145300	1965.66	81.6495
	145400	1966.02	48.2957
	145500	1967.45	55.9315
	145600	1969.81	50.9956
	145700	1969.31	42.6574
	145800	1968.84	44.6491
	145900	1969.51	43.5613
	146000	1968.95	44.2994
	146100	1968.63	43.4461
	146200	1968.66	49.4307
	146300	1967.78	45.003
	146400	1968.82	47.0178
	146500	1969.54	45.7692
	146600	1969.76	45.6625
	146700	1967.13	45.8381
	146800	1967.46	44.456
	146900	1967.82	51.1303
	147000	1966.89	47.4903
	147100	1966.29	64.909
	147200	1965.61	44.3113
	147300	1967.47	44.9264
	147400	1968.5	51.2098
	147500	1967.99	48.2065
	147600	1969.83	45.706
	147700	1969.71	44.6032
	147800	1971.09	49.1393
	147900	1970.82	51.7728
	148000	1970.3	64.2938
	148100	1967.82	48.8443
	148200	1966.38	47.696
	148300	1967.01	49.1675
	148400	1968.04	52.9296
	148500	1968.22	57.4087
	148600	1966.41	45.152
	148700	1963.53	66.0403
	148800	1963.89	48.0199
	148900	1964.08	52.9425
	149000	1963.02	55.8552
	149100	1961.67	52.1551
	149200	1963.7	46.8256
	149300	1964.76	48.5165
	149400	1965.37	52.2628
	149500	1966.44	49.1143
	149600	1968.32	47.9557
	149700	1968.89	45.1486
	149800	1968.46	53.8168
	149900	1967.78	44.8821
	150000	1969.37	43.9329
	150100	1970.41	55.8571
	150200	1967.54	45.5027
	150300	1969.41	44.8923
	150400	1970.31	44.9733
	150500	1971.4	43.2557
	150600	1971.48	43.9891
	150700	1969.67	47.3825
	150800	1970.14	55.8299
	150900	1969.75	53.4209
	151000	1970.48	45.8361
	151100	1973.68	47.5545
	151200	1973.71	43.3024
	151300	1973.65	56.9308
	151400	1974.01	46.9628
	151500	1974.71	48.6155
	151600	1975.2	50.6952
	151700	1973.46	56.6382
	151800	1973.06	44.6875
	151900	1973.54	45.009
	152000	1976.87	47.8952
	152100	1973.54	43.718
	152200	1974.76	43.0477
	152300	1973.7	42.7486
	152400	1974.24	46.8864
	152500	1974.02	45.099
	152600	1973.46	44.4307
	152700	1976.09	57.2037
	152800	1975.07	58.049
	152900	1976.66	42.7085
	153000	1977.53	43.7182
	153100	1976.72	44.6484
	153200	1976.22	45.3947
	153300	1976.55	45.6197
	153400	1977.44	43.4937
	153500	1977.34	58.2146
	153600	1978.96	50.0727
	153700	1977.15	60.0854
	153800	1978.99	42.7644
	153900	1977.78	48.6797
	154000	1977.37	43.5879
	154100	1977.01	43.9334
	154200	1977.36	42.031
	154300	1976.49	43.6601
	154400	1976.4	48.1671
	154500	1975.47	44.3135
	154600	1977.57	47.0105
	154700	1977.88	47.9966
	154800	1978.51	43.7912
	154900	1979.36	45.8296
	155000	1979.23	44.2026
	155100	1979.56	43.5434
	155200	1978.97	56.1419
	155300	1979.4	46.6914
	155400	1978.74	45.09
	155500	1976.51	47.3344
	155600	1976.93	47.421
	155700	1976.6	46.5487
	155800	1976.69	75.7627
	155900	1976.92	51.8175
	156000	1975.51	75.1341
	156100	1977.52	48.2315
	156200	1976.22	51.7132
	156300	1977.82	46.6095
	156400	1978.78	57.9371
	156500	1979.7	45.5618
	156600	1979.77	47.026
	156700	1979.82	49.6019
	156800	1978.98	52.5437
	156900	1977.89	46.0433
	157000	1979.29	46.0251
	157100	1980.3	52.3428
	157200	1978.47	46.3709
	157300	1980.17	49.295
	157400	1981	42.9162
	157500	1978.47	49.7118
	157600	1978.54	47.4202
	157700	1979.61	44.4711
	157800	1979.57	45.2505
	157900	1979.75	48.9409
	158000	1979.68	56.8873
	158100	1980.42	51.2842
	158200	1981.85	49.8322
	158300	1982.9	52.1274
	158400	1982.87	48.9438
	158500	1983.56	54.1402
	158600	1984.31	50.4263
	158700	1983.73	49.4275
	158800	1982.02	54.3523
	158900	1984.56	48.4022
	159000	1982.23	48.0588
	159100	1981.05	49.1627
	159200	1981.57	65.8455
	159300	1981.85	47.6941
	159400	1982.88	51.5977
	159500	1984.47	52.3856
	159600	1983.13	58.7403
	159700	1984.12	58.262
	159800	1985.9	51.3555
	159900	1983.88	47.1761
	160000	1984.28	45.8938
	160100	1984.73	46.0146
	160200	1984.98	49.9302
	160300	1985.01	47.8631
	160400	1985.54	47.2002
	160500	1986.69	48.3854
	160600	1986.85	43.8792
	160700	1987.21	44.4648
	160800	1988.02	46.349
	160900	1988.01	43.9889
	161000	1988.48	42.8208
	161100	1989.63	43.7571
	161200	1989.14	45.3488
	161300	1988.86	43.6324
	161400	1989.93	44.0217
	161500	1990.3	43.7938
	161600	1990.49	44.3349
	161700	1990.88	44.9696
	161800	1990.46	44.7347
	161900	1990.57	43.0149
	162000	1990.67	50.7052
	162100	1991.11	49.241
	162200	1991.22	44.3974
	162300	1989.01	52.6916
	162400	1987.79	53.0734
	162500	1988.1	51.2285
	162600	1988.66	55.5067
	162700	1989.74	50.5688
	162800	1990.55	51.828
	162900	1992.2	53.0284
	163000	1991.26	50.4613
	163100	1992.08	49.5073
	163200	1993.73	60.8753
	163300	1990.64	55.3727
	163400	1991.92	54.1808
	163500	1994.6	44.7819
	163600	1994.67	46.6506
	163700	1994.07	47.9616
	163800	1994.22	50.821
	163900	1994.47	45.4718
	164000	1996.37	43.9154
	164100	1996.45	45.0555
	164200	1996.03	46.4939
	164300	1995.75	55.3999
	164400	1994.81	52.3192
	164500	1996.78	53.639
	164600	1996.22	46.8869
	164700	1994.37	52.9778
	164800	1994.15	49.2011
	164900	1994.26	54.9753
	165000	1996.46	51.8003
	165100	1995.15	47.3539
	165200	1994.88	51.5238
	165300	1995.84	55.2246
	165400	1996.64	49.4226
	165500	1996.39	55.4038
	165600	1997.19	46.7276
	165700	1998.65	46.377
	165800	1999.32	48.1291
	165900	1999.82	47.3269
	166000	1998.3	65.7738
	166100	1998.96	51.8375
	166200	1999.9	50.1845
	166300	2001.16	76.7797
	166400	1999.98	49.9448
	166500	1998.36	51.9574
	166600	1999.66	51.5398
	166700	2000.8	49.0102
	166800	1999.98	50.9253
	166900	1999.16	51.4102
	167000	2000.01	61.6289
	167100	1999.49	54.0855
	167200	1999.08	56.594
	167300	1999.03	55.6723
	167400	1997.08	55.9882
	167500	1999.3	57.7058
	167600	1998.1	54.1718
	167700	1997.57	50.437
	167800	1999.37	47.3733
	167900	2000.03	45.1922
	168000	2000.65	46.9443
	168100	1999.63	51.5853
	168200	1999.74	56.943
	168300	2000.48	56.779
	168400	2001.27	57.4133
	168500	2001.53	46.4918
	168600	2001.71	53.4321
	168700	2000.91	52.4554
	168800	2002.47	57.0093
	168900	2002.2	50.0197
	169000	2001.79	57.8362
	169100	2001.39	54.0429
	169200	2001.56	52.2679
	169300	2001.67	49.2313
	169400	2001.13	52.5143
	169500	2000.89	55.6149
	169600	2001.62	55.28
	169700	2002.2	52.1296
	169800	2001.6	50.4173
	169900	2001.75	61.0528
	170000	2002.78	55.3588
	170100	2003.42	53.0189
	170200	2004.43	54.0366
	170300	2004	51.0955
	170400	2004.47	50.7225
	170500	2004.37	54.085
	170600	2005.92	56.916
	170700	2006.92	85.0989
	170800	2008.42	71.3968
	170900	2007.01	55.9568
	171000	2006.84	75.459
	171100	2008.33	58.1168
	171200	2010.19	49.0746
	171300	2009.72	59.9638
	171400	2008.96	57.1416
	171500	2009.17	56.6443
	171600	2010.3	48.5304
	171700	2010.37	53.7168
	171800	2010.81	45.5764
	171900	2009.85	49.9698
	172000	2011.85	47.0358
	172100	2010.87	44.8344
	172200	2010.79	49.8151
	172300	2010.65	48.2232
	172400	2010.89	46.5282
	172500	2010.85	44.8901
	172600	2011.71	45.4553
	172700	2011.06	46.2272
	172800	2011.66	46.1591
	172900	2012.05	44.9538
	173000	2012.61	46.6814
	173100	2012.3	49.7835
	173200	2012.02	47.0584
	173300	2011.68	46.6318
	173400	2012.06	50.5659
	173500	2011.32	55.6784
	173600	2011.72	45.9115
	173700	2012.27	45.5489
	173800	2013.44	43.9957
	173900	2013.48	49.349
	174000	2012.67	46.8495
	174100	2012.86	45.1691
	174200	2013.01	54.5546
	174300	2011.86	54.7317
	174400	2013.22	47.3755
	174500	2014.91	56.2472
	174600	2015.15	43.9621
	174700	2014.24	70.9308
	174800	2014.79	49.0053
	174900	2015.13	83.5967
	175000	2016.89	44.4023
	175100	2015.51	51.1364
	175200	2014.63	54.0962
	175300	2015.15	45.9587
	175400	2015.36	45.2192
	175500	2015.46	55.8948
	175600	2016.01	51.3737
	175700	2014.73	50.7808
	175800	2014.76	47.564
	175900	2016.61	45.384
	176000	2016.49	46.4798
	176100	2016.41	45.7133
	176200	2017.08	47.1175
	176300	2016.84	45.3254
	176400	2017.38	58.8953
	176500	2017.05	54.0568
	176600	2017.03	48.0024
	176700	2017.4	50.7055
	176800	2019.55	47.4601
	176900	2018.01	53.6539
	177000	2019.43	42.744
	177100	2018.79	45.0173
	177200	2018.9	48.6739
	177300	2019.4	48.6406
	177400	2020.27	50.391
	177500	2020.4	57.0959
	177600	2021.48	50.517
	177700	2022.4	51.0836
	177800	2022.31	62.1547
	177900	2023.03	50.2757
	178000	2022.95	58.7771
	178100	2023.22	53.1699
	178200	2022.85	56.4016
	178300	2021.36	55.2579
	178400	2022.81	52.2791
	178500	2024.01	47.9302
	178600	2023.75	46.7527
	178700	2023.47	49.6683
	178800	2023.86	44.072
	178900	2023.7	49.8074
	179000	2023.32	51.5537
	179100	2023.12	44.1883
	179200	2022.91	68.4929
	179300	2024.18	48.7395
	179400	2023.84	48.1554
	179500	2023.22	47.3825
	179600	2024.98	45.3636
	179700	2025.01	47.2522
	179800	2023.69	57.5565
	179900	2023.8	49.472
	180000	2023.62	42.5533
	180100	2025.09	47.6902
	180200	2025.18	46.5545
	180300	2025.29	43.2703
	180400	2025.84	42.7503
	180500	2026.22	44.8775
	180600	2026.31	46.4475
	180700	2025.61	46.0017
	180800	2025.5	47.7128
	180900	2025.59	51.6809
	181000	2026.01	44.6601
	181100	2026.56	44.2177
	181200	2026.28	46.431
	181300	2025.53	45.3972
	181400	2026.62	46.3047
	181500	2025.95	43.2844
	181600	2025.7	44.3269
	181700	2025.98	50.0223
	181800	2026	51.0296
	181900	2026.5	47.4404
	182000	2026.66	53.8022
	182100	2027	48.7531
	182200	2026.73	54.9843
	182300	2027.01	43.1275
	182400	2026.3	47.8949
	182500	2026.76	45.8906
	182600	2026.78	45.4747
	182700	2027	45.4142
	182800	2027.29	42.3126
	182900	2027.95	45.5659
	183000	2027.76	52.0167
	183100	2027.25	48.8302
	183200	2028.34	55.8734
	183300	2029.15	46.688
	183400	2028.03	48.2816
	183500	2027.77	43.3342
	183600	2028.52	43.725
	183700	2028.58	45.4305
	183800	2028.48	48.9599
	183900	2028.35	45.6117
	184000	2028.43	46.4927
	184100	2028.6	50.1308
	184200	2028.19	45.1839
	184300	2027.94	45.7921
	184400	2028.17	44.4653
	184500	2028.31	46.2259
	184600	2028.14	44.4013
	184700	2028.45	44.8605
	184800	2028.85	47.5421
	184900	2027.9	47.6204
	185000	2028.54	42.8269
	185100	2028.86	44.1066
	185200	2028.65	44.8882
	185300	2028.64	45.992
	185400	2028.8	50.3684
	185500	2028.86	47.5248
	185600	2029.3	46.8821
	185700	2028.92	45.3366
	185800	2028	46.9149
	185900	2027.84	50.4024
	186000	2028.43	49.1775
	186100	2028.93	44.6545
	186200	2028.64	45.9268
	186300	2028.58	52.3698
	186400	2028.3	50.5578
	186500	2028.64	44.4645
	186600	2029.01	52.4474
	186700	2029.23	59.8002
	186800	2029.22	51.624
	186900	2029.33	53.4535
	187000	2029.66	47.009
	187100	2029.34	49.7536
	187200	2029.19	49.2427
	187300	2029.16	48.3599
	187400	2029.95	47.8407
	187500	2030.6	48.4715
	187600	2031.05	47.188
	187700	2031.31	45.4699
	187800	2032.25	49.1165
	187900	2031.98	46.1433
	188000	2031.88	46.3312
	188100	2031.54	44.3271
	188200	2031.11	49.4127
	188300	2031.32	52.0016
	188400	2031.33	54.1709
	188500	2031.54	51.8236
	188600	2030.35	53.1607
	188700	2031.37	46.7858
	188800	2030.86	48.9752
	188900	2031.05	51.0313
	189000	2031.06	47.6464
	189100	2030.46	43.7946
	189200	2031	44.2097
	189300	2030.73	55.9121
	189400	2031.81	47.5613
	189500	2031.66	47.2909
	189600	2032.15	50.4433
	189700	2032.82	48.2741
	189800	2032.36	43.5609
	189900	2031.94	49.3045
	190000	2031.65	49.2886
	190100	2032.05	46.5416
	190200	2032.13	45.0212
	190300	2031.58	48.9783
	190400	2031.59	51.9253
	190500	2032.07	47.2379
	190600	2031	47.8152
	190700	2031.47	46.6554
	190800	2031.22	47.9304
	190900	2030.87	47.124
	191000	2030.98	45.6418
	191100	2030.9	49.9367
	191200	2030.84	51.0491
	191300	2031.49	50.6184
	191400	2031.14	46.9263
	191500	2032.52	49.3059
	191600	2032.73	52.7723
	191700	2032.66	47.5662
	191800	2033.15	46.9978
	191900	2033.94	48.2318
	192000	2033.83	48.1987
	192100	2033.95	48.0002
	192200	2034.11	50.1999
	192300	2034.54	50.384
	192400	2034.03	51.6298
	192500	2033.88	52.5605
	192600	2033.58	56.3654
	192700	2034.31	45.8011
	192800	2034.51	45.75
	192900	2033.83	47.2082
	193000	2034.24	45.4251
	193100	2034.31	47.3444
	193200	2033.91	46.8828
	193300	2034.12	50.0041
	193400	2034.08	44.5978
	193500	2034.08	43.813
	193600	2034.04	47.347
	193700	2033.8	47.5054
	193800	2034.26	50.3275
	193900	2034.07	47.2075
	194000	2034.37	47.2661
	194100	2034.74	48.7831
	194200	2034.93	48.0246
	194300	2034.99	47.2986
	194400	2035.24	43.8634
	194500	2035.24	48.8845
	194600	2034.56	50.1182
	194700	2034.75	47.4387
	194800	2035.26	46.5168
	194900	2035.57	46.7009
	195000	2035.6	46.3782
	195100	2035.54	42.4371
	195200	2035.45	47.6041
	195300	2035.18	50.3509
	195400	2035.85	49.2137
	195500	2035.34	50.0676
	195600	2035.09	51.3363
	195700	2035.73	58.3573
	195800	2035.16	83.8477
	195900	2036	60.7508
	196000	2037.66	96.7325
	196100	2037.3	54.4924
	196200	2034.81	56.5998
	196300	2035.61	49.349
	196400	2036.61	48.3332
	196500	2036.21	52.4168
	196600	2036.27	62.8636
	196700	2035.43	53.7973
	196800	2035.53	55.8671
	196900	2036.2	55.219
	197000	2036.14	54.3248
	197100	2035.98	48.6228
	197200	2036.32	47.4664
	197300	2036.4	57.6275
	197400	2036.97	59.9643
	197500	2037.58	53.8749
	197600	2036.95	53.3311
	197700	2036.37	51.8443
	197800	2036.52	54.3263
	197900	2036.99	48.5462
	198000	2037.38	46.8004
	198100	2037.32	46.5669
	198200	2036.7	46.7921
	198300	2036.56	47.6603
	198400	2037.06	49.3203
	198500	2037.15	47.6994
	198600	2037.28	45.2226
	198700	2037.54	47.4779
	198800	2037.42	52.5804
	198900	2037.68	52.2757
	199000	2037.07	45.5506
	199100	2035.95	47.6231
	199200	2035.77	47.0927
	199300	2036.44	45.591
	199400	2036.56	46.5983
	199500	2036.1	47.1153
	199600	2036.58	45.6917
	199700	2036.4	45.0246
[truncated: 4,001 more rows]
