# Supplementary material for: Development of a simple and versatile in vitro method for production, stimulation, and analysis of bioengineered muscle
Source: PLoS One. 2022 Aug 11;17(8):e0272610. doi: 10.1371/journal.pone.0272610 (PMC9371355; doi:10.1371/journal.pone.0272610)
Supplement: S4 Dataset — Used to generate contraction graph in Fig 1E. (XLSX) [file pone.0272610.s007.xlsx]

## Sheet: Hoja1
	Contraction and speed of contraction of AB1079 stimulated optically at t=10s
	Time (ms)	Contraction (AU)	Speed of contraction (AU)
	0	91832	12511.1
	25	90649.7	12446.8
	50	90627.5	12416.3
	75	90227.2	12303
	100	90833.9	12291.9
	125	90488	12240.3
	150	91385.4	12274.3
	175	91054.9	12166.9
	200	91174.2	12241.1
	225	91504.2	12223.5
	250	91038.4	12254.7
	275	91699.3	12273.5
	300	91424	12401.3
	325	92140	12439
	350	92010.9	12307.1
	375	91970.4	12352.7
	400	92370.3	12304.6
	425	91308.1	12187.5
	450	91795.9	12329.8
	475	90940.9	12276.9
	500	90922.3	12354.1
	525	91007.9	12369
	550	90828.4	12356.3
	575	91758.3	12226.6
	600	91761.7	12209.9
	625	92523.4	12243.7
	650	92470	12285.8
	675	92744	12230
	700	93184.9	12203.3
	725	92834.4	12142.7
	750	93223	12141.4
	775	92927.4	12108.4
	800	93646.2	12172.5
	825	93523.3	12117.8
	850	93598.5	12298.5
	875	93818.5	12229.4
	900	92964	12112.7
	925	93241.3	12174.4
	950	92598.3	12259.4
	975	92641	12124.9
	1000	92001.8	12280.2
	1025	92558.1	12251.8
	1050	91977.8	12148.7
	1075	93009.6	12039.3
	1100	92680.8	12089.8
	1125	92812.4	12169.4
	1150	92151.7	12032.7
	1175	91638.8	12127.5
	1200	91935.3	12094.3
	1225	91500.9	12133.5
	1250	91698.8	12162.4
	1275	90823.9	12112.2
	1300	91091.3	12339.2
	1325	90233.4	12617.3
	1350	89582.7	12730
	1375	87705.4	12237.8
	1400	86692.5	12131.1
	1425	86395	12157.3
	1450	85545.9	12137.5
	1475	85813	12156.1
	1500	85135.9	12341.1
	1525	84825.8	12420.4
	1550	84648.9	12318.9
	1575	84000.5	12427.4
	1600	82458	12374.3
	1625	81594.7	12422.2
	1650	80481.1	12209.8
	1675	79322.3	12854.2
	1700	80069.2	14693.6
	1725	77171.2	13142
	1750	73979.6	12992.8
	1775	74125.4	13062.9
	1800	75494.6	13653.8
	1825	75213.3	14262
	1850	71407.3	12478.6
	1875	70205	12408.9
	1900	70422.1	12519.7
	1925	71416.9	12250.8
	1950	72156.2	12521.9
	1975	72010.6	12552.6
	2000	72625.6	12438.6
	2025	73570.6	12313.4
	2050	73134.5	12103.4
	2075	73351.8	12119.2
	2100	73061	12433.4
	2125	73006.4	12785.5
	2150	70995.6	12323.1
	2175	70018.5	12356
	2200	70047.7	12213
	2225	70562.2	12406.6
	2250	70592.3	12512.5
	2275	69594.4	12706.8
	2300	69235.2	12655.7
	2325	67946.7	12313.6
	2350	68092.7	12723.5
	2375	67802.4	12900.4
	2400	69510.4	12265.6
	2425	70256.2	12107
	2450	70853.6	12266.6
	2475	70418.7	12241.5
	2500	70532.8	12088.3
	2525	70095.8	12051.4
	2550	70474.4	12171.6
	2575	70366.9	12103
	2600	69835.2	12476.8
	2625	69894.8	12577.2
	2650	69737.4	12253.4
	2675	69688.4	12156
	2700	68584	12162.1
	2725	68543.2	12212.3
	2750	67435.1	12205.3
	2775	67215.7	12156.3
	2800	67165.8	12501.7
	2825	66678.1	12867.8
	2850	65308.8	12413.9
	2875	64008.5	12212.9
	2900	63715.1	12349.6
	2925	62829.4	12139.1
	2950	62466.1	12299.3
	2975	62514.2	12297.4
	3000	63042.8	12103.9
	3025	63110.3	12082.4
	3050	63419.2	12351
	3075	63512.2	12503.4
	3100	62689	12439.1
	3125	62462.4	12340.5
	3150	61710.6	12175.5
	3175	61781.9	12222
	3200	61809.5	12141.9
	3225	61982.9	12127.8
	3250	62192.2	12164.7
	3275	62391.1	12165.4
	3300	62992.7	12114.1
	3325	63015.2	12086.1
	3350	63561	12112.8
	3375	63465.6	12348.5
	3400	63570	12353.7
	3425	63241.9	12205.2
	3450	63027.7	12263.4
	3475	62603.4	12470.9
	3500	62067.5	12482.9
	3525	61453.1	12173.9
	3550	60983.8	12122.3
	3575	60863.9	12105.4
	3600	60501	12162.8
	3625	60606	12163.8
	3650	60385.3	12134.6
	3675	60186	12084.3
	3700	60437.9	12116.1
	3725	60244.9	12194.9
	3750	60125	12458.9
	3775	60074.3	12581.2
	3800	60361.3	12224.9
	3825	60188.4	12214.9
	3850	60906.1	12486.7
	3875	60129.9	13080.6
	3900	58833.6	12295.1
	3925	58995.8	12792
	3950	60018.4	12238.3
	3975	60657.1	12340.2
	4000	60440.5	12292.2
	4025	61107.6	12129.5
	4050	61146.7	12207.6
	4075	61616.8	12092.2
	4100	61276	12234.5
	4125	60729.2	12252.4
	4150	59983.4	12101
	4175	59363	12096.5
	4200	59011.5	12097.1
	4225	58518.4	12317.5
	4250	58464.1	12425.1
	4275	58003.1	12217.2
	4300	57472.1	12198.2
	4325	56641.6	12173.3
	4350	56354.9	12224.8
	4375	55373	12113.5
	4400	55000.3	12126.2
	4425	54645.1	12216.9
	4450	54206.5	12164.3
	4475	53862.8	12112.1
	4500	53145.8	12141.5
	4525	52733.6	12114.3
	4550	52090.5	12072.5
	4575	51853.6	12135.1
	4600	51432.7	12136.6
	4625	50807.9	12108.1
	4650	50441.8	12150.5
	4675	49811.3	12272.5
	4700	49352.8	12244.7
	4725	48422.5	12190.7
	4750	48224.7	12065.7
	4775	47538.9	12132
	4800	47410	12496.4
	4825	46809.2	12477.2
	4850	46444.3	12165.2
	4875	45822.4	12193.9
	4900	45246	12235.2
	4925	44701.8	12099
	4950	44447.1	12129.3
	4975	43810.2	12069.6
	5000	43394	12294.6
	5025	43247.2	12403.7
	5050	43379.1	12086.6
	5075	43126.1	12114.5
	5100	42810.2	12164
	5125	42536.2	12114.1
	5150	42194.2	12075
	5175	42270	12107.4
	5200	42152.4	12090.9
	5225	42418.9	12104.7
	5250	42360.6	12172.8
	5275	42504	12453.2
	5300	42468.2	12506.1
	5325	41797.4	12312.7
	5350	41453.6	12659.8
	5375	40740.9	12211.5
	5400	40378	12115.6
	5425	40088.4	12116.7
	5450	40006.8	12054.5
	5475	39854.4	12198.2
	5500	40006	12186.5
	5525	39919.9	12086.4
	5550	39923	12279.9
	5575	40346.2	12345.4
	5600	40628	12292.9
	5625	40261.8	12172.8
	5650	39884.8	12184.1
	5675	39383.7	12130.4
	5700	39090.5	12201.3
	5725	38691.2	12130
	5750	38327.5	12200.6
	5775	38422.1	12140
	5800	38311.1	12237.5
	5825	37689.3	12310.3
	5850	36942.3	12428.2
	5875	36055.1	12384.7
	5900	34864.3	12364.9
	5925	33753.6	12489
	5950	32751.5	12528.2
	5975	31292	12395.2
	6000	30272.9	12291
	6025	29492.1	12432.1
	6050	29083.2	12235.2
	6075	28891.7	12208
	6100	28353.3	12382.5
	6125	28050.4	12546.5
	6150	26860.8	12506.2
	6175	25958.1	12665.7
	6200	24621.6	12568
	6225	23333	12482.4
	6250	22119.5	12583
	6275	21407.5	12617.9
	6300	20508.3	12241.1
	6325	19739.4	12255.2
	6350	19204.5	12194
	6375	18837.9	12189.1
	6400	18282.2	12137.7
	6425	17727.4	12193.1
	6450	17222.1	12278.6
	6475	16622.7	12353.3
	6500	15764	12289.5
	6525	15225.1	12396.6
	6550	14746.3	12272.2
	6575	14742.4	12216.7
	6600	14225.1	12235.5
	6625	14005.7	12262.6
	6650	13557.1	12152.9
	6675	13257.7	12404
	6700	13022.9	12371.8
	6725	12567.8	12068.3
	6750	12340.5	12127.5
	6775	12304.9	12205.5
	6800	12125.4	12244.4
	6825	12084.1	12259.5
	6850	12057.9	12074.8
	6875	12074.3	12115
	6900	12181.6	12293.1
	6925	12362.3	12230.8
	6950	12583.9	12331.3
	6975	12919.4	12254.6
	7000	13383.2	12291.8
	7025	13679.4	12263
	7050	14382.2	12187.3
	7075	14734.8	12105
	7100	15378.8	12035.1
	7125	15342.9	12113.4
	7150	15637.9	12139.5
	7175	16141.2	12134
	7200	16385.8	12193.7
	7225	16982.6	12080.4
	7250	17185	12073.2
	7275	17533.7	12083
	7300	17705.5	12128.1
	7325	18224.8	12159.5
	7350	18489.8	12069.7
	7375	18518.3	12034.7
	7400	19058.2	12097.2
	7425	18729.5	12147.4
	7450	18931.3	12129.2
	7475	18934.8	12269.3
	7500	19767.5	12092.1
	7525	20020.1	12189.7
	7550	19197.7	12078.1
	7575	19410.3	12228.1
	7600	19216.9	12290.9
	7625	19269.1	12175.9
	7650	19091.9	12253.3
	7675	19597.8	12331
	7700	19791.7	12396.8
	7725	20762	12375.8
	7750	21122	12277.2
	7775	22254.6	12074.9
	7800	22712.4	12105.3
	7825	22742.9	12131.5
	7850	22950.4	12114.7
	7875	22720	12079.7
	7900	22859.8	12241.5
	7925	22600.7	12239.5
	7950	23122.6	12164.4
	7975	22543.5	12169.6
	8000	22370.4	12213.9
	8025	22701	12298.8
	8050	23562.2	12194.9
	8075	24318.3	12245.1
	8100	24455.1	12247.3
	8125	25322.8	12334.8
	8150	25073	12240.6
	8175	24870.9	12281.2
	8200	24703.5	12245.1
	8225	25102.1	12303.8
	8250	26172.3	12559.1
	8275	26865.6	12433.6
	8300	28280.3	12152.1
	8325	28283	12921.6
	8350	27366.7	12686.3
	8375	24943.1	12204.6
	8400	24534	12398.5
	8425	24589.9	12453
	8450	25298.8	12578
	8475	22593.9	12308.2
	8500	22981.7	12823.5
	8525	23983.4	12655.2
	8550	25493.5	12535.6
	8575	26427.3	12141.2
	8600	28183.4	12174.9
	8625	27147.8	12084.7
	8650	27764.7	12200.8
	8675	27497	12307.3
	8700	28048.3	12247.3
	8725	28427.7	12236.6
	8750	29587.7	12141.1
	8775	29783.5	12070.4
	8800	30195.9	12100.8
	8825	30818.7	12106.4
	8850	31167.3	12271.7
	8875	31500.1	12879.5
	8900	32057.4	12086.6
	8925	33777.3	12227
	8950	31764.4	12596.7
	8975	32494.8	55261.5
	9000	32936.8	151710
	9025	78080.8	156271
	9050	171889	91016.8
	9075	220038	67224.7
	9100	247971	57583.6
	9125	273239	36545.5
	9150	290973	19858.3
	9175	297378	15014.4
	9200	300177	15879.6
	9225	297920	17598.9
	9250	294056	21256.6
	9275	289920	24643.4
	9300	282131	25012.4
	9325	274555	26486.2
	9350	266439	28128.7
	9375	256750	26662.9
	9400	247029	24869.7
	9425	238193	24890.9
	9450	230066	25564.3
	9475	220904	27400.7
	9500	211416	26568.9
	9525	200246	26338.2
	9550	191188	21867.5
	9575	180095	17958
	9600	175771	20019.5
	9625	169886	19226.4
	9650	162971	17539.4
	9675	157380	15346.3
	9700	152927	15667.4
	9725	150416	16615.2
	9750	144990	15928.5
	9775	141188	15319.8
	9800	137336	14014.5
	9825	134295	14534.9
	9850	131257	14326
	9875	127173	14268.7
	9900	124376	14097.8
	9925	120529	13966.9
	9950	118214	14030.7
	9975	114871	14310.7
	10000	112455	15168.5
	10025	108543	14321.7
	10050	104506	14084.9
	10075	102194	13794.3
	10100	98714.9	13786.6
	10125	97209.9	13378.3
	10150	93894.5	12679.6
	10175	92879.1	12595.5
	10200	92129.1	12523.9
	10225	91479.2	13007.4
	10250	90748.5	13038.9
	10275	87809	12865.5
	10300	86672.3	12814.4
	10325	84016.2	12431.8
	10350	82788.9	12426.8
	10375	81477.5	12697.8
	10400	80064.1	12841.5
	10425	78686.9	12343.4
	10450	77492.3	12158
	10475	77302.9	12105.9
	10500	76561.6	12135.1
	10525	76872.8	12080.9
	10550	76388.2	12113.6
	10575	76686.1	12156.4
	10600	75558.9	12204.8
	10625	75448.6	12255.8
	10650	74196.9	12232.7
	10675	74152.3	12744.5
	10700	74756	57477.8
	10725	73066	144103
	10750	126920	134121
	10775	205509	72219.8
	10800	244737	39405.4
	10825	263196	19677.5
	10850	272844	13985.5
	10875	272815	17708.3
	10900	269728	22640.5
	10925	263805	25605.7
	10950	255843	29401.5
	10975	246492	30064.2
	11000	234747	30525.7
	11025	224487	31492.9
	11050	211764	28827.3
	11075	200592	30330.8
	11100	189816	23510.5
	11125	176728	19211.4
	11150	173109	19812
	11175	164995	16982.6
	11200	161062	19057.8
	11225	155866	17306.2
	11250	149134	14648.4
	11275	145544	14077.5
	11300	143666	14374.8
	11325	142166	14866.7
	11350	138118	14532.2
	11375	135509	13470.9
	11400	131453	13195
	11425	131706	14484.8
	11450	128826	13400.6
	11475	125421	12528.2
	11500	125148	12808.8
	11525	125331	12239.3
	11550	126049	12601.5
	11575	124271	13127
	11600	123919	17526.7
	11625	120348	16032.6
	11650	112493	13263.3
	11675	111160	13404.5
	11700	108658	13858.7
	11725	106842	13742.8
	11750	103220	13217.1
	11775	101593	12600.5
	11800	99437.8	13156.2
	11825	101310	13947.1
	11850	103056	13479.6
	11875	95280.9	12365.9
	11900	97896	12264.4
	11925	96529.7	12376.3
	11950	98092.3	14615
	11975	95103.2	13207.6
	12000	90589.2	12269.9
	12025	90155.2	12210.5
	12050	88936.4	12330.4
	12075	89650.8	12129.8
	12100	88053.5	12195
	12125	89016.9	12323.5
	12150	87480.3	12104.2
	12175	87114.6	12192.4
	12200	86671.8	12050.7
	12225	86079.9	12084.4
	12250	87006	12292.9
	12275	85892.2	12366.4
	12300	84872.9	12128.1
	12325	83793.9	12095.3
	12350	84033.3	12048
	12375	84240.4	12162.7
	12400	84107.4	12665.7
	12425	83868.2	39897.5
	12450	82616	125755
	12475	118270	137733
	12500	195977	77434.1
	12525	239433	40032.5
	12550	258681	20169.2
	12575	268871	13727.8
	12600	269884	18907.5
	12625	266243	25499.5
	12650	258841	28860.1
	12675	248685	31317.1
	12700	237852	31763.1
	12725	225036	32407
	12750	213757	30958.3
	12775	199706	25665.5
	12800	189714	25165.5
	12825	180808	21112.8
	12850	171353	18067.2
	12875	166692	18006
	12900	160662	16511.7
	12925	156118	15661.7
	12950	151432	14507.7
	12975	148921	14343.2
	13000	145938	13560.4
	13025	142698	13465.5
	13050	140867	14121.9
	13075	137877	13189.9
	13100	135185	13414.6
	13125	134821	13050.3
	13150	134844	13032.5
	13175	133047	13565.9
	13200	132178	12993.2
	13225	130688	13810.8
	13250	129696	13412.3
	13275	127594	12950.2
	13300	125460	13279.9
	13325	124155	13929.2
	13350	120537	13708.6
	13375	117938	13382.7
	13400	115369	13214
	13425	114071	13356.6
	13450	113384	13011.4
	13475	111352	12665.4
	13500	111433	12391.8
	13525	110619	12814.4
	13550	110853	13287.9
	13575	108021	12891.9
	13600	106356	12980.8
	13625	104563	13180.6
	13650	102335	12619.4
	13675	99962.2	12099.9
	13700	99291.1	12114.6
	13725	100107	12088.9
	13750	99177.5	12108.6
	13775	99039	12126
	13800	97937.4	12057.3
	13825	97705.5	12105.2
	13850	97343.7	12036.5
	13875	96875.2	12061.8
	13900	97180	12153.6
	13925	96807.3	12221.7
	13950	98225	12162.4
	13975	98580.7	12234.8
	14000	99834.2	12111.9
	14025	100584	12128.4
	14050	101131	12194.9
	14075	101218	12155.9
	14100	100395	12443.9
	14125	100262	12335.3
	14150	99098	61103.3
	14175	99297.2	138945
	14200	153568	119654
	14225	224486	61414.5
	14250	256766	30752.5
	14275	272160	15419.8
	14300	276615	16005
	14325	276354	23872.8
	14350	269729	29689.7
	14375	260011	33274
	14400	247858	32048.5
	14425	234682	31693.6
	14450	223392	29187.9
	14475	210515	25024.9
	14500	201134	23241.8
	14525	192367	20984.9
	14550	184486	19898.6
	14575	178118	18700.6
	14600	171730	19839.1
	14625	166152	18226.8
	14650	158225	15723.4
	14675	153744	14688.4
	14700	149199	13587.5
	14725	146914	13778.6
	14750	144910	12317.1
	14775	143145	12817.2
	14800	145292	12156.5
	14825	145450	12920.9
	14850	145203	14177.7
	14875	142404	13971.8
	14900	139838	14462.1
	14925	136606	12354.1
	14950	134185	12299.7
	14975	134327	12161.5
	15000	135226	12981.3
	15025	135491	12938.8
	15050	133251	12616.4
	15075	133516	12659.6
	15100	133314	12976
	15125	132882	12851.9
	15150	130502	12835.9
	15175	129788	12894
	15200	127344	12515.4
	15225	126301	12553.9
	15250	126459	12721.6
	15275	127002	12732.6
	15300	129277	12534.5
	15325	130409	12422.3
	15350	132333	12561.9
	15375	131764	13475.3
	15400	130537	12937.4
	15425	127001	12552.5
	15450	126697	13238.2
	15475	123937	12388.9
	15500	121463	12472.9
	15525	121736	12553.6
	15550	121973	12384.1
	15575	123647	12096.3
	15600	123549	12087.9
	15625	123468	12093.7
	15650	123593	12181.1
	15675	122883	12405.2
	15700	122558	12240.1
	15725	120569	12224.8
	15750	120763	12065.5
	15775	118814	12224
	15800	120159	12150.7
	15825	121217	12256.1
	15850	122012	12420.1
	15875	123408	83367.2
	15900	121125	143855
	15925	197636	89894.7
	15950	249254	43660.5
	15975	271908	20603.8
	16000	280426	13346.3
	16025	281456	16863.7
	16050	279072	22793.3
	16075	272718	27976.9
	16100	264091	31149.3
	16125	252619	30976.3
	16150	241209	32123.5
	16175	229480	30951.1
	16200	216498	28708.6
	16225	205315	25824.8
	16250	194110	21540.1
	16275	185828	18350
	16300	179026	16459.7
	16325	175022	16484.6
	16350	169710	15243.2
	16375	165570	14301.3
	16400	161927	14346.5
	16425	160388	13399.4
	16450	156398	12750.8
	16475	155261	12724.9
	16500	153686	12325
	16525	152540	12855.2
	16550	151744	12189.2
	16575	151423	12966.7
	16600	151856	12165.5
	16625	150891	12170.1
	16650	151976	12752
	16675	150976	12644
	16700	149564	12998.4
	16725	149211	12959.4
	16750	146988	13160.9
	16775	145851	13356.2
	16800	143239	12974.6
	16825	142331	12765.8
	16850	141706	13189.9
	16875	143039	12885.5
	16900	143281	12203.7
	16925	144292	12417.5
	16950	143924	12306.4
	16975	145638	12766.2
	17000	143917	12250.9
	17025	142170	12840.2
	17050	142014	12426
	17075	137886	12063.7
	17100	138922	12122.8
	17125	138204	12162.8
	17150	138905	12054.7
	17175	139622	12065.6
	17200	139670	12122.5
	17225	140751	12283.8
	17250	139425	12145.8
	17275	139652	12262.2
	17300	138684	12307
	17325	138067	12442.5
	17350	136396	12455.9
	17375	136082	12155.7
	17400	134769	12442.8
	17425	135803	12282.9
	17450	137237	12168
	17475	138118	12230.3
	17500	138391	12203.5
	17525	137300	12249.7
	17550	137513	12429
	17575	135604	36217.8
	17600	135508	112105
	17625	165505	120409
	17650	232692	65070.9
	17675	267857	32568.6
	17700	283442	14850
	17725	289872	16123.4
	17750	287647	22856.4
	17775	281683	28251.8
	17800	272307	30667.3
	17825	261680	32323.1
	17850	249488	30907
	17875	236957	28609.5
	17900	225782	25663.3
	17925	215209	21126.1
	17950	207167	18615.6
	17975	201116	16899.5
	18000	196544	16314.4
	18025	191875	15658
	18050	187654	14148.7
	18075	184263	13874.9
	18100	181806	13030.8
	18125	180248	12396.7
	18150	178060	12312.1
	18175	178631	12139.3
	18200	178337	12638.7
	18225	179389	12041.8
	18250	178397	12568.5
	18275	178907	12232.4
	18300	178495	12138.3
	18325	177279	12444.3
	18350	177892	12100.4
	18375	175928	12621.1
	18400	176601	12053.7
	18425	175792	12375.8
	18450	175810	12105.6
	18475	176107	12102.4
	18500	176348	12200
	18525	177512	12207.5
	18550	176563	12100.9
	18575	176605	12047.4
	18600	176520	12059.5
	18625	176509	12124.2
	18650	176333	11952.9
	18675	175108	11926.9
	18700	175885	11927
	18725	175018	12011.1
	18750	175856	12068.5
	18775	176462	12020.1
	18800	175877	12522.3
	18825	175235	12166.2
	18850	172421	12027.6
	18875	173790	12115.8
	18900	173442	12291.2
	18925	174386	12443.1
	18950	174745	12222.2
	18975	177075	12102.6
	19000	174551	12586.7
	19025	175682	12169.1
	19050	177651	12492.1
	19075	175774	12786.6
	19100	174829	12858.3
	19125	171822	12065.7
	19150	170378	12027.3
	19175	170021	12473.4
	19200	170694	11939.6
	19225	171992	11953.4
	19250	170968	11910.5
	19275	171606	11966
	19300	171004	27141.4
	19325	171931	108124
	19350	192232	121877
	19375	263930	58264.2
	19400	293932	29810.3
	19425	306836	14557.5
	19450	312430	15303.4
	19475	310756	22115
	19500	305462	28327.5
	19525	296569	30770.5
	19550	285956	31740.9
	19575	274283	30180.5
	19600	262472	29300.3
	19625	251921	27385.9
	19650	240579	23162.2
	19675	231738	19370.1
	19700	224314	18546.8
	19725	220490	17850.9
	19750	212937	14444.2
	19775	209592	14382.9
	19800	207257	14443.8
	19825	203963	13609.6
	19850	202615	13756.3
	19875	199775	12611.8
	19900	199307	12616.7
	19925	197710	12757.2
	19950	196214	12349.7
	19975	194840	12651.7
	20000	193624	12016.2
	20025	193485	12426.5
	20050	193430	12765.4
	20075	192615	12804.6
	20100	190218	12735.3
	20125	189068	12437.5
	20150	190205	12765.4
	20175	190655	12067.4
	20200	189978	12161.3
	20225	190394	12583.8
	20250	191334	12656.9
	20275	190030	12428.7
	20300	189634	13970.6
	20325	187749	12785.7
	20350	184696	12366.2
	20375	187328	13458.6
	20400	186930	12438.6
	20425	182144	12150.1
	20450	184117	12205.9
	20475	183946	12159.7
	20500	185983	12104.1
	20525	185920	12184.8
	20550	186154	12211.3
	20575	184704	12173.2
	20600	184143	12259.7
	20625	182962	12170.9
	20650	181542	12136.1
	20675	181219	12257.8
	20700	181072	12119.1
	20725	182329	11967.1
	20750	181416	12083.2
	20775	182878	12122.7
	20800	182682	12168.4
	20825	182413	12390.3
	20850	181695	12110
	20875	180224	12078.7
	20900	180426	12097.8
	20925	179736	12260.6
	20950	180203	12510
	20975	181381	12245.7
	21000	183095	12043.3
	21025	183797	65693.9
	21050	184251	117329
	21075	237306	82077.6
	21100	280667	41815
	21125	300958	20529.4
	21150	308964	13179.1
	21175	310361	20002
	21200	306069	26257.3
	21225	298081	30621.2
	21250	287937	30778.4
	21275	276068	28541.6
	21300	265582	28177.1
	21325	255564	27754.4
	21350	245092	22793.2
	21375	234810	20134.3
	21400	229224	18440.6
	21425	221743	17099
	21450	217780	14221.4
	21475	212734	12455.7
	21500	212582	12677.3
	21525	212442	12413.8
	21550	211225	12964
	21575	211675	12468.7
	21600	209277	12475.4
	21625	209794	12203.8
	21650	208097	12064.9
	21675	208085	12674.9
	21700	207189	12178.5
	21725	206689	12616.8
	21750	207319	12216.8
	21775	207029	12271.9
	21800	209244	11970.7
	21825	209429	12060.3
	21850	210140	12108.8
	21875	209453	12089.4
	21900	209081	12276.1
	21925	208666	12287.6
	21950	207560	12128.1
	21975	207111	12204.2
	22000	206801	12167.5
	22025	208195	12161.1
	22050	208103	12132.7
	22075	209562	11998.7
	22100	209630	12065.7
	22125	210661	12057
	22150	210491	12053.9
	22175	210691	12030.1
	22200	210073	11967.6
	22225	209577	11916.3
	22250	209958	11906.8
	22275	209282	12019.5
	22300	210596	11995.2
	22325	210226	11980.6
	22350	211382	11957.8
	22375	210435	12027.9
	22400	211222	12103.9
	22425	211180	12075
	22450	212452	11996.5
	22475	213234	12137.5
	22500	213674	12041.7
	22525	215360	12350.9
	22550	215047	12554.6
	22575	215064	12056.8
	22600	213492	11980.8
	22625	213883	11957.8
	22650	212498	11975.7
	22675	213149	12050.6
	22700	212604	12907
	22725	213400	39780.1
	22750	213892	105793
	22775	246023	101278
	22800	302057	52213.9
	22825	326599	24073.1
	22850	337887	12758.5
	22875	338486	18552.2
	22900	335688	24470
	22925	328509	28973.6
	22950	320219	30513
	22975	308990	29503.3
	23000	298948	29290.9
	23025	288329	24709.4
	23050	278090	21982
	23075	271608	18875.9
	23100	264523	16337.4
	23125	260901	14795.3
	23150	256821	13370.5
	23175	255195	14185
	23200	252828	13191.6
	23225	249904	13248.1
	23250	248612	12521.1
	23275	246211	12179.3
	23300	246206	12718.7
	23325	244648	11938.3
	23350	244353	12602.6
	23375	244574	11976.1
	23400	245133	12035.8
	23425	245352	12095.5
	23450	244331	12100.7
	23475	244610	12717.8
	23500	242922	11906.9
	23525	242572	12607.8
	23550	241890	12017.8
	23575	242013	12083.7
	23600	241312	12181.9
	23625	241499	12198
	23650	242462	12199.7
	23675	242964	12049
	23700	244195	11968.4
	23725	243991	12262.1
	23750	245256	12186.9
	23775	245733	12057.1
	23800	246858	12055.2
	23825	246792	12045.9
	23850	246519	12033.4
	23875	246540	11929.7
	23900	245254	12015.5
	23925	245576	12100.6
	23950	244418	12154.6
	23975	245606	12021.7
	24000	245796	12085.6
	24025	246214	11884.8
	24050	247554	11889.5
	24075	247010	12150.4
	24100	246713	12196.2
	24125	244721	11994.4
	24150	244343	11965.7
	24175	243674	11873.8
	24200	242765	11900.3
	24225	243736	11962.4
	24250	243718	11937.8
	24275	244736	11958.2
	24300	244588	11989.5
	24325	245608	11905.2
	24350	246022	11985
	24375	245817	11964.1
	24400	245398	11911.6
	24425	244309	12366
	24450	245208	48332.5
	24475	245547	107271
	24500	284468	90902.4
	24525	332316	44728.3
	24550	352745	20539.7
	24575	360017	12744
	24600	360447	18739.5
	24625	357667	29133.7
	24650	350861	31468.8
	24675	339115	29752
	24700	330223	30306
	24725	319240	27156.4
	24750	309278	24066.1
	24775	301139	20959.4
	24800	293347	19394
	24825	288271	17366.5
	24850	282018	15373.1
	24875	279155	14139.8
	24900	275768	13748.3
	24925	273992	13357.9
	24950	272373	12904.8
	24975	269784	13514.3
	25000	269237	12934.8
	25025	266133	13045.7
	25050	267239	12331.1
	25075	266362	12369.1
	25100	267905	12766.8
	25125	267716	12559.9
	25150	267344	13047.1
	25175	266823	11979.6
	25200	265936	12436.8
	25225	266798	12190.2
	25250	262876	11882.8
	25275	264227	12006.2
	25300	263215	12296.4
	25325	264419	12381.8
	25350	263828	12083.1
	25375	264922	12051.3
	25400	264101	11987.2
	25425	264410	12611.2
	25450	263985	12517.1
	25475	260632	11874.6
	25500	260436	11935.4
	25525	259702	12219.3
	25550	260043	12995.8
	25575	257799	12073.8
	25600	255976	12047.7
	25625	256396	12088.4
	25650	257640	11849.7
	25675	258617	11842.6
	25700	257836	11911.3
	25725	258664	12043.2
	25750	257134	11824.9
	25775	256630	12145.6
	25800	256492	12325.5
	25825	255023	11956.1
	25850	254081	11903.2
	25875	253816	11852.6
	25900	254680	11869.6
	25925	253638	11916.2
	25950	254359	11862.2
	25975	254348	11830.1
	26000	254040	12487.9
	26025	254006	13201
	26050	252174	12254
	26075	250575	12167.2
	26100	250842	12251.3
	26125	250334	12373.7
	26150	250714	24174.4
	26175	250764	89750.5
	26200	268115	101785
	26225	322547	52234.7
	26250	346640	23197.1
	26275	355750	14721.7
	26300	355019	23021.2
	26325	350876	28519.2
	26350	340556	23358.8
	26375	332029	22763.4
	26400	327626	30798.8
	26425	318794	28863.1
	26450	305907	20973.4
	26475	298600	20501
	26500	293430	17337.5
	26525	286707	15322.7
	26550	285306	14549.3
	26575	281672	13452.3
	26600	280092	13382.9
	26625	278089	12676.3
	26650	277703	13186.4
	26675	277526	12676.5
	26700	277878	12470.4
	26725	274930	12515.2
	26750	275313	12248.2
	26775	274647	12696.7
	26800	273066	12058.8
	26825	274123	12103.5
	26850	273613	12343
	26875	273504	12175.7
	26900	271814	12421.6
	26925	271949	11927.2
	26950	271629	12618.5
	26975	271618	12456.9
	27000	269657	12104.2
	27025	268416	12319.5
	27050	269572	12285.2
	27075	268977	12056.5
	27100	269797	12082.8
	27125	269323	12008.1
	27150	268768	12058
	27175	268787	11934.1
	27200	267371	11909.7
	27225	268278	12022.7
	27250	266816	12036.3
	27275	266685	12175.1
	27300	268698	11924.1
	27325	268555	11970.9
	27350	269062	12338.8
	27375	269013	12141
	27400	268831	11995.4
	27425	268308	12063.9
	27450	269854	11969.4
	27475	269208	12011.9
	27500	269511	11883.1
	27525	269333	11918
	27550	269238	11781.7
	27575	267982	11760.3
	27600	268583	11890.4
	27625	268727	11913.9
	27650	267126	11882.7
	27675	267048	11886.3
	27700	266293	12013.6
	27725	267464	11947.9
	27750	268039	11899
	27775	268403	11818.9
	27800	268698	11951
	27825	268855	11960.2
	27850	269525	11924.2
	27875	267400	56606.8
	27900	268074	101223
	27925	311041	67056.3
	27950	345973	30677.6
	27975	358209	15994
	28000	362561	14467.8
	28025	361411	20223
	28050	356731	27268.8
	28075	350068	29492.4
	28100	339357	26268.5
	28125	330771	23555.4
	28150	322675	21531
	28175	316008	18753.7
	28200	309616	17133.8
	28225	305559	18302.6
	28250	300746	16123.6
	28275	295120	14710.8
	28300	292500	13623.3
	28325	289868	12854.5
	28350	287784	13047.6
	28375	286471	12281.2
	28400	285078	12693.9
	28425	285851	11941
	28450	286133	11966.4
	28475	285269	12057.2
	28500	284943	11892.3
	28525	283926	12361.4
	28550	284154	12006
	28575	283472	12450.5
	28600	283868	12145.9
	28625	283688	13032.7
	28650	284491	12703.4
	28675	287778	11967.8
	28700	286358	12942.8
	28725	287900	12621.1
	28750	288850	12136.1
	28775	291138	12240.3
	28800	289802	12111.3
	28825	288646	12082.6
	28850	288052	11923.5
	28875	287395	11989.1
	28900	288449	12006.8
	28925	287769	11947.3
	28950	288267	11861
	28975	287785	11742.9
	29000	287475	12066.8
	29025	288661	11967.8
	29050	289373	11818.3
	29075	290159	11880.4
	29100	289333	11819.3
	29125	289405	11823.4
	29150	288733	11889.9
	29175	289150	11814.4
	29200	289461	11967.1
	29225	289649	12000.3
	29250	291122	11810.7
	29275	291129	11802.5
	29300	292113	11869.8
	29325	291225	11838.3
	29350	291208	11887
	29375	290989	11914.3
	29400	290476	11892.7
	29425	291509	11990.1
	29450	290622	12180.3
	29475	292284	11946
	29500	293022	11892.8
	29525	293776	11988.1
	29550	293533	11989.1
	29575	292525	13137.2
	29600	292441	66578.1
	29625	296572	92295.2
	29650	343083	51809.9
	29675	365196	26366.1
	29700	375829	13224.6
	29725	378057	14734.8
	29750	376569	21349.5
	29775	372244	25791.2
	29800	364709	26220.3
	29825	356642	25861.9
	29850	348591	24101.9
	29875	341002	21642.3
	29900	333585	18920.2
	29925	327970	17358.7
	29950	323021	16223.2
	29975	318942	14029.9
	30000	315392	13514.6
	30025	314010	13373
	30050	312217	13041.9
	30075	309120	12798.6
	30100	307833	12514.4
	30125	305543	12409
	30150	304663	11971.8
	30175	304934	12383
	30200	303884	12172.4
	30225	303699	12290.3
	30250	302514	12687.3
	30275	302495	12200.9
	30300	303079	12667.5
	30325	302619	12053
	30350	303290	11973.5
	30375	303441	12521.3
	30400	302828	12391.1
	30425	300585	12009.1
	30450	299941	12248.2
	30475	298849	12077
	30500	297069	12380.8
	30525	297907	12243.1
	30550	298872	12179.4
	30575	299268	12016.6
	30600	300392	11882.8
	30625	300772	11799.2
	30650	300353	11954.9
	30675	300177	11915.3
	30700	299744	11942.3
	30725	299206	12056.1
	30750	298952	12292.6
	30775	299396	12186.4
	30800	300617	12214.7
	30825	300604	12057.6
	30850	302283	11824.1
	30875	301993	11939.7
	30900	302757	12194.8
	30925	301310	11861
	30950	300417	12020
	30975	299770	11925.7
	31000	298302	11913.5
	31025	298662	11975.2
	31050	298292	11933
	31075	299727	11878.1
	31100	299479	11792.3
	31125	300480	11770.2
	31150	300151	11782.6
	31175	300076	11919.3
	31200	300258	11776.7
	31225	298770	11806.8
	31250	299459	11896.2
	31275	298537	12041.6
	31300	298804	15038.7
	31325	299733	69555.3
	31350	305778	96477.6
	31375	351362	55693.5
	31400	375836	26750.6
	31425	386379	13236.1
	31450	388487	16788.7
	31475	386160	23456.1
	31500	380512	25916.6
	31525	372879	26655.5
	31550	365387	26780.3
	31575	357043	24836.4
	31600	349525	21969.1
	31625	341869	18554.5
	31650	336758	17184.2
	31675	332164	15858.8
	31700	328344	13856.1
	31725	325396	13950.2
	31750	323761	13623.1
	31775	321757	12709.3
	31800	318873	12121.9
	31825	318621	12184
	31850	318305	13236.9
	31875	316343	12262.6
	31900	314555	12599.6
	31925	313447	12092.2
	31950	313107	12314.4
	31975	311082	12762.1
	32000	311275	11837.4
	32025	309845	12660.1
	32050	311040	11914.7
	32075	310852	11913.8
	32100	312053	12299.6
	32125	312063	12237.4
	32150	310968	12760.8
	32175	312455	11851.6
	32200	313190	11883.2
	32225	312705	11870.5
	32250	312791	11866.2
	32275	313576	11814.2
	32300	313899	11793
	32325	314242	11793.6
	32350	313883	11841.8
	32375	314164	11978.6
	32400	313285	11783.1
	32425	312253	11909.6
	32450	312732	12180.5
	32475	312551	12061.8
	32500	314277	11989.7
	32525	313716	12154.5
	32550	314410	11890.4
	32575	315782	11795.1
	32600	315687	11967.2
	32625	316184	11842.1
	32650	314463	11749.1
	32675	315127	11745.5
	32700	314948	11799
	32725	315900	11802.1
	32750	315518	12070.2
	32775	316834	11841.7
	32800	318023	11750.3
	32825	317799	11729.1
	32850	318503	11722.6
	32875	317683	11704.4
	32900	318018	11819.9
	32925	317454	11990.8
	32950	317687	12390
	32975	318646	12425.7
	33000	319933	12405
	33025	321448	25286.6
	33050	321798	79018.5
	33075	338428	87063.7
	33100	378208	46768.4
	33125	396963	21977.7
	33150	403910	12731.3
	33175	404874	18719.6
	33200	401608	23513.6
	33225	395797	26290.1
	33250	389380	25346
	33275	382028	24657.5
	33300	375794	22567.7
	33325	368516	19310.9
	33350	363681	19034.2
	33375	359141	16302.8
	33400	353999	15538.3
	33425	352191	14347.4
	33450	348832	14156.3
	33475	346902	13423.6
	33500	343414	12424.2
	33525	343129	12954.8
	33550	342594	12163.8
	33575	342107	12329.4
	33600	341966	12555.9
	33625	343133	11989.5
	33650	343806	12458.9
	33675	343322	12521.2
	33700	342595	12770
	33725	340193	11783.1
	33750	340453	11821.5
	33775	339204	12141.6
	33800	339606	11777.6
	33825	338551	12270.8
	33850	338948	11935.7
	33875	338848	11875
	33900	337476	12819
	33925	338358	13064.2
	33950	341663	11942.5
	33975	342955	12319.4
	34000	340119	12636.2
	34025	340548	11990.7
	34050	343443	12703.4
	34075	342684	13072.8
	34100	340094	13988.7
	34125	340718	15701.4
	34150	345419	12950.7
	34175	349183	11928.1
	34200	349898	11896.3
	34225	348814	11789.1
	34250	349392	11780.1
	34275	349671	12237
	34300	349958	13280.5
	34325	352266	12163.6
	34350	355054	12321.2
	34375	354920	12693.9
	34400	358180	11930.6
	34425	358797	11733.4
	34450	359363	11733.2
	34475	358437	12088.2
	34500	360286	11779.8
	34525	361090	11689.2
	34550	361658	11698.8
	34575	361553	11957.9
	34600	362124	12029.1
	34625	363329	11905.4
	34650	364180	11818.7
	34675	365128	12083.9
	34700	363427	11933.3
	34725	362832	12293.4
	34750	362364	35825.2
	34775	362480	80613.6
	34800	385817	69864
	34825	414356	34946
	34850	425250	16726.8
	34875	428930	13411.3
	34900	427495	18060.5
	34925	425683	21699.9
	34950	421494	25001.4
	34975	416561	23819
	35000	410323	19513.3
	35025	405581	20179.8
	35050	402181	20923.9
	35075	397349	18709.2
	35100	391689	14352.9
	35125	388127	13345.9
	35150	387243	13370.9
	35175	384984	12799.8
	35200	384605	13085.2
	35225	382926	12293.1
	35250	382992	12169
	35275	381254	12418.6
	35300	381711	13522.8
	35325	380885	12888.9
	35350	376802	11886.2
	35375	378812	11882.1
	35400	378529	12256
	35425	377698	12069.9
	35450	377322	12603.1
	35475	375874	11859
	35500	375167	12039.9
	35525	374493	11913.1
	35550	374161	11896.1
	35575	373071	11738.1
	35600	372784	11810.7
	35625	373197	11961.5
	35650	373580	12031.2
	35675	373537	12112.3
	35700	372569	12183.8
	35725	372054	12156
	35750	371042	11922.5
	35775	370595	11770.3
	35800	369791	11754.4
	35825	370304	11800
	35850	369913	11763.5
	35875	370340	11797.6
	35900	369877	11774.8
	35925	370296	11786.1
	35950	370686	12279.5
	35975	370012	12445.6
	36000	368971	11755.4
	36025	368400	11896.7
	36050	368622	12191.1
	36075	366773	12128.2
	36100	365927	11876.7
	36125	364123	11782.9
	36150	364213	11812.4
	36175	363838	11677.8
	36200	363905	11670.9
	36225	364288	11700.4
	36250	363833	11671.6
	36275	364350	11755.8
	36300	363651	11732.7
	36325	363942	11787.7
	36350	363540	12115.4
	36375	363702	11778.1
	36400	362601	11715.9
	36425	363181	11979.3
	36450	363509	20615
	36475	363924	68310.4
	36500	374906	77787.1
	36525	407289	39993.6
	36550	422039	20061.4
	36575	427193	12544.7
	36600	428611	17923.6
	36625	426043	23081.2
	36650	421375	26644.5
	36675	415528	26016.7
	36700	408846	23809.7
	36725	402250	23067.1
	36750	396804	19502.3
	36775	390236	14803.8
	36800	387579	13536.4
	36825	386445	13153.7
	36850	384301	12640.7
	36875	383713	13240.4
	36900	381901	15278.3
	36925	379970	14356.2
	36950	375337	12760.8
	36975	374032	11871.6
	37000	373616	11733.4
	37025	372684	11958
	37050	373844	11822.8
	37075	374379	12480
	37100	374797	12211.7
	37125	373959	12924.6
	37150	372925	11903.5
	37175	372365	11863.1
	37200	371993	12454.2
	37225	372736	11874.7
	37250	371997	12629.4
	37275	373955	11768.1
	37300	374333	11800.9
	37325	374704	11812
	37350	373796	11751.1
	37375	373584	11798.1
	37400	374155	11802.6
	37425	374037	11936.8
	37450	374012	11816.7
	37475	373022	11765.2
	37500	373417	11794.7
	37525	373300	12314.8
	37550	373873	12374.5
	37575	374855	11896.1
	37600	375281	11871.9
	37625	374157	11763.7
	37650	374048	11997.9
	37675	374827	12009.5
	37700	375560	12112.4
	37725	373533	11878
	37750	373604	11748.2
	37775	374795	11913.1
	37800	374440	11904.1
	37825	374301	11634.2
	37850	373395	11815.9
	37875	373619	11735.7
	37900	372754	11756.5
	37925	373530	11707
	37950	373772	11758.7
	37975	373871	11756
	38000	374632	11778.2
	38025	374260	11779.8
	38050	374984	11722.9
	38075	374794	11733.4
	38100	375321	11618.3
	38125	375388	11766.8
	38150	375325	11853.4
	38175	376449	53896.4
	38200	376661	88646.6
	38225	410224	54606.4
	38250	429445	26031.6
	38275	435340	14554.7
	38300	437300	14734.5
	38325	436416	19576.2
	38350	433160	22264.9
	38375	429676	21710.6
	38400	424815	21398.5
	38425	421708	19716.3
	38450	417271	16763.7
	38475	414210	15516.5
	38500	411901	14324.5
	38525	409542	14487.8
	38550	408336	13183.3
	38575	405652	12834.2
	38600	405658	12469.7
	38625	404331	12083.6
	38650	403624	12299.8
	38675	402872	11751.6
	38700	402261	12241.9
	38725	403418	11842.7
	38750	403101	12097.1
	38775	403943	11887.7
	38800	404096	12215.6
	38825	404567	12294.4
	38850	403004	11682.5
	38875	403437	11687.3
	38900	403053	11687.5
	38925	403515	11628.6
	38950	403348	12419.6
	38975	403675	11751.8
	39000	403397	12543.8
	39025	404637	11723.8
	39050	405265	11614.4
	39075	404654	11647.6
	39100	405289	11641.9
	39125	405291	11627.3
	39150	405514	11675.4
	39175	405908	11919
	39200	406313	11856.9
	39225	407741	11715.3
	39250	407916	11675
	39275	408270	11745.7
	39300	407798	11709.8
	39325	407904	11658.3
	39350	408571	11592.3
	39375	408421	11565.7
	39400	408956	11672.3
	39425	408865	11666.2
	39450	409807	11694.9
	39475	409629	11929.8
	39500	410726	11722.7
	39525	411205	11826
	39550	411274	11750.1
	39575	411550	11913.7
	39600	410945	12008.3
	39625	411720	11666.9
	39650	411748	11649.6
	39675	411411	11867.8
	39700	411782	11952.2
	39725	412645	11898.5
	39750	413187	11910.2
	39775	414227	11929.2
	39800	414393	11716.5
	39825	415115	11726.9
	39850	415010	11795.5
	39875	415162	35692.4
	39900	414521	73886.2
	39925	433130	59182
	39950	449059	29129.4
	39975	453602	14621.3
	40000	454783	13072.7
	40025	453480	18861.4
	40050	452794	22258.4
	40075	450030	23650.3
	40100	447245	24359.4
	40125	443361	21807.4
	40150	439528	19843.6
	40175	436403	16870.1
	40200	433324	15968.7
	40225	431749	15045.8
	40250	429239	14218.7
	40275	427597	14316.5
	40300	425531	13043.6
	40325	423622	13519.5
	40350	422812	13009.2
	40375	421282	13191.8
	40400	419729	12638.4
	40425	417784	12165.4
	40450	417054	12601.9
	40475	416307	11978.1
	40500	415506	12700.9
	40525	415109	11881.9
	40550	414441	11882.9
	40575	414108	12280.6
	40600	413553	11754
	40625	413253	12241.5
	40650	412637	11733.2
	40675	412965	12004.8
	40700	412998	11712.6
	40725	413743	12012.8
	40750	413829	11862.2
	40775	411968	11953.4
	40800	412365	11755.7
	40825	412476	11693.3
	40850	412558	11660.9
	40875	412692	12493.8
	40900	412423	12937.1
	40925	409718	12012.1
	40950	408674	12014.9
	40975	408664	11946.6
	41000	410047	11711.6
	41025	410442	11859.3
	41050	409027	12033.9
	41075	409413	12402.2
	41100	410621	11850.2
	41125	412356	11564.3
	41150	412139	11658.7
	41175	412488	11636.4
	41200	412497	11766.8
	41225	411885	11701.7
	41250	411492	11810
	41275	411659	11703.9
	41300	413041	11891.7
	41325	410939	14650.1
	41350	412300	12562
	41375	416230	12908.4
	41400	413629	11944.4
	41425	412802	11668.8
	41450	412176	11654.7
	41475	412429	11669.3
	41500	412043	11794.5
	41525	412005	11863.4
	41550	411558	11878.9
	41575	411947	11754
	41600	412097	38355.3
	41625	411879	73183.5
	41650	431940	54998.4
	41675	448215	27049.6
	41700	453834	14223.2
	41725	455028	13512.7
	41750	453532	18502.2
	41775	452451	21451.7
	41800	449415	22727.1
	41825	446025	21584.8
	41850	441882	18932.2
	41875	438688	18531.8
	41900	435784	16283.5
	41925	432314	16010.8
	41950	430828	14660
	41975	427910	13548.3
	42000	426714	13943.6
	42025	424722	12905.1
	42050	422849	12786.4
	42075	422055	11932.6
	42100	422048	12084.4
	42125	422058	11983
	42150	421888	11750.3
	42175	421730	12494
	42200	422137	12096.9
	42225	421772	13037.1
	42250	421035	12221.8
	42275	420153	11876.7
	42300	419420	12034.8
	42325	418740	11888.9
	42350	417941	12374.4
	42375	417328	11830.3
	42400	416982	12274.1
	42425	416670	11675
	42450	416804	11905.8
	42475	416739	11903.3
	42500	416678	11742.7
	42525	416044	11669
	42550	415574	11658.1
	42575	415333	11689.7
	42600	414808	11857.8
	42625	415906	12002.9
	42650	413300	11766.8
	42675	414180	11777.3
	42700	414481	11777.6
	42725	414724	11937.1
	42750	413877	11727.2
	42775	413144	11612.3
	42800	412900	11616.1
	42825	413163	11758.7
	42850	413187	11750.9
	42875	412028	11614.1
	42900	411892	11669.6
	42925	412262	11790.7
	42950	412676	11790.6
	42975	410877	11855.9
	43000	411599	11575.1
	43025	411871	11962.7
	43050	411456	11969.8
	43075	410603	11878.6
	43100	410756	11780.7
	43125	410206	11864.8
	43150	409999	11667.9
	43175	409849	11647.5
	43200	410444	11617.3
	43225	410442	11556.2
	43250	410057	11634
	43275	410574	11674.3
	43300	410376	14636.6
	43325	411028	57166.7
	43350	415301	77490.2
	43375	440037	44201.3
	43400	452249	21680.8
	43425	455850	12711.5
	43450	456599	15156.3
	43475	455408	20756.7
	43500	453440	23996.2
	43525	449583	22851.4
	43550	445662	21650.2
	43575	442185	19558.9
	43600	438936	18394.7
	43625	435613	16487.6
	43650	432545	14773
	43675	430407	14569.3
	43700	428701	14170.3
	43725	427350	13861.1
	43750	424975	13125
	43775	423428	12562.6
	43800	421738	12927.2
	43825	420809	12120.1
	43850	419241	12412.9
	43875	419305	11776
	43900	419502	11814.4
	43925	419106	12461.7
	43950	419677	11891.4
	43975	418257	12290.8
	44000	418387	11809.1
	44025	417556	11688.8
	44050	416917	11637.1
	44075	417377	11770.2
	44100	417399	12363
	44125	418493	11688.9
	44150	417175	12882.5
	44175	418233	12028.6
	44200	419453	11700.6
	44225	419838	11669.6
	44250	419274	11646
	44275	418920	11715.5
	44300	419469	11685.7
	44325	419466	11749.9
	44350	420180	11796.4
	44375	420442	11739.2
	44400	420913	11640.2
	44425	420213	11806.6
	44450	421238	11722.1
	44475	421586	11828.5
	44500	422077	11754.6
	44525	422971	11899.6
	44550	421965	11756.8
	44575	422001	11730.7
	44600	422264	11706.9
	44625	422518	11729.6
	44650	421814	11691.4
	44675	421504	11786.8
	44700	421403	11917.9
	44725	420787	11968.1
	44750	420186	11674.5
	44775	419167	11683.2
	44800	419781	11668.5
	44825	419912	11647.2
	44850	420308	11658
	44875	420099	11900.5
	44900	420224	11830.1
	44925	421716	11992.8
	44950	421337	11969.1
	44975	420321	11680.7
	45000	419900	11988.4
	45025	420713	17901.7
	45050	420868	59085.6
	45075	427616	67701.1
	45100	448512	34666.7
	45125	456755	16950.3
	45150	459042	13178.3
	45175	458683	16232
	45200	457215	18429.1
	45225	454968	19701.6
	45250	452856	19785.9
	45275	450267	19084
	45300	447502	17411.3
	45325	445176	15942.4
	45350	442758	14958.7
	45375	441136	14359.7
	45400	439046	14056.8
	45425	437884	12920
	45450	436835	12337.2
	45475	435682	12113
	45500	435151	12032.5
	45525	434168	12203.3
	45550	434154	11774.8
	45575	433520	11908.8
	45600	434004	11848.7
	45625	433727	11638
	45650	433114	12260.5
	45675	433195	11810.4
	45700	432086	12231.4
	45725	432548	11753.5
	45750	432235	11730.3
	45775	432501	11824.4
	45800	432390	11709
	45825	431977	12346.9
	45850	432034	11658.4
	45875	430752	12418.8
	45900	432152	11743.9
	45925	431602	11596.5
	45950	431415	11784
	45975	431444	11746.7
	46000	431346	11675.1
	46025	431233	11684.9
	46050	430627	11650.7
	46075	430846	11593.1
	46100	430636	11609.9
	46125	430865	11580.9
	46150	430286	11659.5
	46175	430770	11652
	46200	430800	11739.4
	46225	431411	11764.6
	46250	431660	11626.1
	46275	431276	11641.4
	46300	431539	11560.6
	46325	431141	11584.3
	46350	431442	11604.8
	46375	431165	11618.6
	46400	431306	11564.6
	46425	431668	11686.7
	46450	431770	11633.5
	46475	432417	11804
	46500	431884	11924.9
	46525	431605	11758.6
	46550	430537	11633.8
	46575	430930	11664.6
	46600	430679	11636.3
	46625	429984	11591.8
	46650	430097	11591
	46675	429701	11862.7
	46700	430443	11900.6
	46725	429275	12145.7
	46750	429907	20906.8
	46775	428900	61740.1
	46800	438109	64990.5
	46825	455685	34461.9
	46850	461761	17433.9
	46875	463529	12608.5
	46900	462995	16771.4
	46925	462151	19647.4
	46950	460445	21202.5
	46975	458128	23011.4
	47000	455625	21434.6
	47025	451708	20637.2
	47050	449709	19031.3
	47075	446283	15715.9
	47100	443907	15016.8
	47125	442036	13335.5
	47150	439899	12951.9
	47175	439588	12279.8
	47200	438095	12151.3
	47225	437915	11725.9
	47250	437110	11803.9
	47275	437442	13030.1
	47300	436581	12002.5
	47325	434891	12971.9
	47350	435399	12269.9
	47375	433514	12073.8
	47400	433246	12704.6
	47425	432290	11984.9
	47450	431426	12516.7
	47475	431233	11831.2
	47500	430550	11820.6
	47525	430754	11921.4
	47550	429920	11868.8
	47575	429348	11870.9
	47600	428970	11820.1
	47625	428291	11653.6
	47650	427371	11652.3
	47675	427409	11712.9
	47700	426633	11640.5
	47725	426732	11699.6
	47750	426843	11697.3
	47775	426737	11815.9
	47800	426976	11865.4
	47825	425857	12166.3
	47850	425906	12250.1
	47875	425038	11786.6
	47900	424190	11770.1
	47925	423694	11749.4
	47950	423599	11731.9
	47975	423438	11654.3
	48000	424010	11596.5
	48025	423833	11725.6
	48050	424153	11765.3
	48075	423593	11778.8
	48100	423738	11873.2
	48125	423017	11605.8
	48150	422367	11603.6
	48175	422556	11605.8
	48200	421733	11614.9
	48225	422094	11615
	48250	421354	11795.2
	48275	421746	11700.3
	48300	421677	11665.9
	48325	421309	11711.4
	48350	421848	11832.8
	48375	420881	11759.7
	48400	420535	11724.8
	48425	419555	11793.7
	48450	419289	15601.2
	48475	418546	56574.5
	48500	424210	65254.3
	48525	444854	34698.7
	48550	452956	18296.8
	48575	456414	12293.8
	48600	456481	16136.9
	48625	455714	19848.9
	48650	452820	21431.9
	48675	450549	22513
	48700	446803	21363.8
	48725	443080	19013.9
	48750	439758	16452
	48775	436586	15393
	48800	434682	14235.2
	48825	431826	14159.2
	48850	430816	12928.2
	48875	429095	12545.6
	48900	428048	12498
	48925	426794	11813.5
	48950	425616	12269.9
	48975	425942	11750.5
	49000	424484	12792.3
	49025	424848	13098.7
	49050	423179	11657.5
	49075	421521	12067
	49100	422643	11625.2
	49125	423077	12279.4
	49150	422981	11678.5
	49175	421844	12079.2
	49200	422276	11687.9
	49225	423336	11806
	49250	422306	11751.8
	49275	422060	11693.2
	49300	421842	11900.9
	49325	422663	11641.2
	49350	422169	11661.7
	49375	422372	11682.3
	49400	421653	11794.9
	49425	421921	11606
	49450	421798	11544.6
	49475	422358	11506
	49500	421968	11556.9
	49525	422100	11573.9
	49550	421973	11603
	49575	421998	11696.3
	49600	421491	11584
	49625	421249	11565.5
	49650	421555	11605.3
	49675	421797	11592.4
	49700	422540	11645.3
	49725	422684	11626.3
	49750	423676	11544.9
	49775	423772	11558.9
	49800	424195	11547.2
	49825	424486	11507.3
	49850	424381	11566.3
	49875	425373	11822.8
	49900	425412	11811
	49925	426487	11459.8
[truncated: 401 more rows]
